# Supplementary material for: Insufficient antibody validation challenges oestrogen receptor beta research
Source: Nat Commun. 2017 Jun 15;8:15840. doi: 10.1038/ncomms15840 (PMC5501969; doi:10.1038/ncomms15840)
Supplement: Supplementary Data — Peptides identified using mass spectrometry of ERα and ERβ immunoprecipitations. Separate gel bands from IP:s of 1D5 (ERα), PPZ0506 (ERβ), 14C8 (ERβ) and PPG5/10 (ERβ) from positive and negative controls (cell lines with and without ERα or ERβ) were analyzed by MS. Information on each identified peptide is provided, along with gene name, protein name, expected MW, molecular function and corresponding transcript level (RNA-seq of corresponding cell lines) for each separate gel bands analyzed. Each antibody-cell line sample is listed in separate tabs. [file ncomms15840-s2.xlsx]

## Sheet: Information
Peptides identified from separate gel bands in IP:s 1D5 (ERalpha), PPZ0506 (ERbeta), 14C8 (ERbeta) and PPG5/10 (ERbeta) from indicated cell lines are listed in separate tabs.
Subheadings in tables	Explanation	Background highlight	Font highlight
Targeted protein	Lists the detected peptides from the protein the antibody was intended to target	Highlighted green background indicates the intended target was detected
Proposed unspecific targets	Lists the detected proteins we suggest are off-target binders specifically enriched by the antibody analyzed. Those were found selectively bound by the antibody in replicated experiments, but were not the intended targets, and are not indicated to be common contaminant.
Unspecific proteins	Lists proteins detected in mass spec, which were not consistently detected (in both replicates).
Proposed general binders	An attempt to tweeze out generic off-target protein binders by identifying those bound in common by several different antibodies;
Skin & Saliva-related proteins (proposed contaminants)	Lists detected peptides from proteins known or predicted to be of skin or saliva-origin (common contaminants in mass spectormetry)
Contaminants – other	Lists those other detected proteins which lack RNA expression in the samples analyzed, and therefore are likely contaminants (rather than binders).	Highlighted background: indicates proteins which lack support for expression at the RNA level in corresponding samples (RNA-seq <1 FPKM) suggesting they originate from contaminants.	Red font indicate common contaminants or general binder identified by affinity-mass spectormetry in negative controls per 'The CRAPome: a contaminant repository for affinity purification-mass spectrometry data.' referenced in the manuscript. (Mellacheruvu D, et al. Nature Methods, 2013, 10(8):730-6. doi: 10.1038/nmeth.2557. PMID: 23921808)

## Sheet: 1D5_T47Dmock
Antibody:	1D5 (ERalpha)
Sample:	Positve control for ERalpha
Cells:	T47D
ER status:	ERalpha positive, ERbeta negative
Accession	Description	Gene symbol	RNA-seq	MW [kDa]	Score	Coverage	# Proteins	# Unique Peptides	# Peptides	# PSMs	Molecular Function	Cellular Component	Biological Process	Pfam IDs	Gene IDs	GO Terms	# AAs	calc. pI
50-80 kDa
Targeted protein
Q9H2M1	Estrogen receptor alpha	ESR1	93	36.6615	5.53181	11.08	4	2	2	2	DNA binding; receptor activity; signal transducer activity; protein binding; metal ion binding; enzyme regulator activity	nucleus; organelle lumen; cytoplasm; Golgi; membrane; mitochondrion	development; reproduction; cell differentiation; metabolic process; regulation of biological process; cell communication; response to stimulus; cellular homeostasis; cell death; cell proliferation	Pf00104; Pf02159; Pf12743	2099	[GO:0001046]; GO:0000976; GO:0001047; GO:0043565; GO:0044212; GO:0003677; GO:0000975; GO:0003676; GO:0001067; GO:0097159; GO:1901363; GO:0005488; GO:0003674 [GO:0001547]; GO:0001541; GO:0003006; GO:0022602; GO:0044702; GO:0048589; GO:0008585; GO:0022414; GO:0032502; GO:0042698; GO:0044699; GO:0048511; GO:0040007; GO:0044767; GO:0008406; GO:0046545; GO:0000003; GO:0008150; GO:0048609; GO:0045137; …	334	6.68311
	A2			ΔM [ppm]	Sequence	# PSMs	# Proteins	# Protein Groups	Protein Group Accessions	Modifications	ΔCn	q-Value	PEP	XCorr	Probability	Charge	MH+ [Da]	RT [min]	# Missed Cleavages
	High			1.34625	GGASVEETDQSHLATAGSTSSHSLQK	1	4	1	Q9H2M1		0	0	0.03231	2.8654	0	3	2585.21	38.8416	0
	High			1.21643	AGLTLQQQHQR	1	4	1	Q9H2M1		0	0	0.03604	2.66641	0	2	1279.69	36.7013	0
Proposed general binders
P11142-2	Isoform 2 of Heat shock cognate 71 kDa protein	HSPA8	1115	53.4844	11.4495	8.11	4	3	3	4	protein binding; nucleotide binding; catalytic activity	nucleus; spliceosomal complex; organelle lumen; cytoplasm; cytosol; membrane; cell surface; extracellular	cell organization and biogenesis; metabolic process; transport; response to stimulus; cell communication; cell differentiation; cellular component movement; development; regulation of biological process	Pf00012; Pf06723	3312	[GO:0000902]; GO:0032989; GO:0009653; GO:0016043; GO:0048869; GO:0032502; GO:0048856; GO:0071840; GO:0044763; GO:0044767; GO:0008150; GO:0009987; GO:0044699 [GO:0000974]; GO:0043234; GO:0032991; GO:0005575 [GO:0005102]; GO:0005515; GO:0005488; GO:0003674 [GO:0005515]; GO:0005488; GO:0003674 [GO:0005524]; GO:0032550; GO:0032559; GO:0035639; GO:0001883; GO:0032549; GO:0030554; GO:0032555; GO:004316…	493	5.85889
	A2			ΔM [ppm]	Sequence	# PSMs	# Proteins	# Protein Groups	Protein Group Accessions	Modifications	ΔCn	q-Value	PEP	XCorr	Probability	Charge	MH+ [Da]	RT [min]	# Missed Cleavages
	High			2.48229	VEIIANDQGNR	1	4	1	P11142-2		0	0	0.0005324	3.24484	0	2	1228.63	39.7292	0
	High			2.56396	TTPSYVAFTDTER	1	4	1	P11142-2		0	0	0.06909	2.9781	0	2	1487.71	47.6427	0
	Medium			-7.35388	VEIIAnDQGNR	1	4	1	P11142-2	N6(Deamidated)	0	0.039	0.3442	2.06249	0	2	1229.6	39.4711	0
	Medium			1.41878	STAGDTHLGGEDFDNR	1	4	1	P11142-2		0	0.046	0.4147	3.1641	0	3	1691.73	40.4897	0
Unspecific proteins
Q92734-2	Isoform 2 of Protein TFG	TFG	121	42.994	9.33347	6.82	2	2	2	3	signal transducer activity; protein binding	cytoplasm	cell communication; regulation of biological process; response to stimulus; cell death	Pf00564; Pf08232	10342	[GO:0004871]; GO:0060089; GO:0003674 [GO:0005515]; GO:0005488; GO:0003674 [GO:0005737]; GO:0044424; GO:0005622; GO:0044464; GO:0005575; GO:0005623 [GO:0007165]; GO:0007154; GO:0044700; GO:0050794; GO:0051716; GO:0044763; GO:0023052; GO:0044699; GO:0009987; GO:0050789; GO:0050896; GO:0008150; GO:0065007 [GO:0008219]; GO:0016265; GO:0044763; GO:0044699; GO:0009987; GO:0008150 [GO:0042802]; GO:00055…	396	5.17334
	A2			ΔM [ppm]	Sequence	# PSMs	# Proteins	# Protein Groups	Protein Group Accessions	Modifications	ΔCn	q-Value	PEP	XCorr	Probability	Charge	MH+ [Da]	RT [min]	# Missed Cleavages
	High			-0.987568	NRPPFGQGYTQPGPGYR	2	2	1	Q92734-2		0	0	0.03996	3.63033	0	3	1891.92	43.3656	0
	High			1.85736	LLSNDEVTIK	1	2	1	Q92734-2		0	0	0.02137	2.64454	0	2	1131.63	44.6982	0
Skin & Saliva-related proteins (proposed contaminants)
P04745	Alpha-amylase 1	AMY1A	0	57.7309	139.23	52.64	1	16	16	42	catalytic activity; protein binding; metal ion binding	extracellular	metabolic process	Pf00128; Pf02806	276	[GO:0003824]; GO:0003674 [GO:0004556]; GO:0016160; GO:0004553; GO:0016798; GO:0016787; GO:0003824; GO:0003674 [GO:0005515]; GO:0005488; GO:0003674 [GO:0005576]; GO:0005575 [GO:0005615]; GO:0044421; GO:0005575; GO:0005576 [GO:0005975]; GO:0044238; GO:0071704; GO:0008152; GO:0008150 [GO:0007586]; GO:0044707; GO:0032501; GO:0044699; GO:0008150 [GO:0008152]; GO:0008150 [GO:0016787]; GO:0003824; GO:00…	511	6.93213
	A2			ΔM [ppm]	Sequence	# PSMs	# Proteins	# Protein Groups	Protein Group Accessions	Modifications	ΔCn	q-Value	PEP	XCorr	Probability	Charge	MH+ [Da]	RT [min]	# Missed Cleavages
	High			3.62631	IYVDAVINHMcGNAVSAGTSSTcGSYFNPGSR	2	1	1	P04745	C11(Carbamidomethyl); C23(Carbamidomethyl)	0	0	0.0002931	5.24347	0	3	3392.52	53.1479	0
	High			3.62762	LHNLNSNWFPEGSKPFIYQEVIDLGGEPIK	1	1	1	P04745		0	0	0.0002876	5.05324	0	4	3441.76	59.3479	0
	High			2.15632	TGSGDIENYNDATQVR	1	1	1	P04745		0	0	4.165e-06	4.93499	0	2	1739.79	41.632	0
	High			1.96635	YFEnGKDVNDWVGPPNDNGVTK	3	1	1	P04745	N4(Deamidated)	0	0	6.069e-06	4.7497	0	3	2466.13	48.6923	1
	High			-0.189694	YFEnGKDVNDWVGPPnDNGVTK	5	1	1	P04745	N4(Deamidated); N16(Deamidated)	0	0	0.0005258	4.69537	0	3	2467.1	48.5926	1
	High			4.99602	NVVDGQPFTNWYDNGSNQVAFGR	3	1	1	P04745		0	0	0.0004465	4.54042	0	2	2585.19	56.0756	0
	High			-3.83145	ALVFVDNHDNQR	12	1	1	P04745		0	0	0.0001938	4.14218	0	2	1427.7	42.5789	0
	High			3.08423	YFENGKDVNDWVGPPNDNGVTK	2	1	1	P04745		0	0	0.0002909	4.08413	0	3	2465.14	47.4177	1
	High			2.28944	IAEYMNHLIDIGVAGFR	1	1	1	P04745		0	0	1.62e-05	3.95209	0	3	1918.99	58.1413	0
	High			-0.919478	LSGLLDLALGK	2	1	1	P04745		0	0	0.0002437	3.56543	0	2	1099.67	58.5961	0
	High			2.59061	DVNDWVGPPNDNGVTK	1	1	1	P04745		0	0	0.00091	3.51567	0	2	1726.81	47.0129	0
	High			2.04924	AHFSISNSAEDPFIAIHAESK	1	1	1	P04745		0	0	0.003982	3.46876	0	4	2271.11	50.6778	0
	High			1.73158	GHGAGGASILTFWDAR	1	1	1	P04745		0	0	0.0417	3.31247	0	3	1615.8	55.8268	0
	High			2.01763	SSDYFGnGR	1	1	1	P04745	N7(Deamidated)	0	0	0.003507	2.98574	0	2	1003.41	40.6233	0
	High			2.27917	GFGGVQVSPPNENVAIHNPFRPWWER	2	1	1	P04745		0	0	0.05324	2.60812	0	3	2990.49	55.9549	0
	High			2.81834	SSDYFGNGR	1	1	1	P04745		0	0	0.008781	2.6069	0	2	1002.43	39.7258	0
	High			0.790625	SGNEDEFR	1	1	1	P04745		0	0.002	0.1392	2.75938	0	2	953.397	35.1084	0
	High			0.930142	YQPVSYK	1	1	1	P04745		0	0.002	0.1112	1.52241	0	2	884.452	38.2402	0
	Medium			2.49701	EVTINPDTTcGNDWVcEHR	1	1	1	P04745	C10(Carbamidomethyl); C16(Carbamidomethyl)	0	0.042	0.3732	1.80995	0	3	2302.99	46.8255	0
P81605	Dermcidin	DCD	0	11.2768	17.814	35.45	1	4	4	5	catalytic activity	extracellular	metabolic process; defense response; response to stimulus		117159	[GO:0005576]; GO:0005575 [GO:0006508]; GO:0016485; GO:0051604; GO:0010467; GO:0019538; GO:0043170; GO:0044238; GO:0071704; GO:0008152; GO:0008150 [GO:0008233]; GO:0016787; GO:0003824; GO:0003674 [GO:0016787]; GO:0003824; GO:0003674 [GO:0031640]; GO:0001906; GO:0044364; GO:0008150; GO:0035821; GO:0051704; GO:0065008; GO:0065007 [GO:0042742]; GO:0009617; GO:0098542; GO:0051707; GO:0006952; GO:00432…	110	6.53662
	A2			ΔM [ppm]	Sequence	# PSMs	# Proteins	# Protein Groups	Protein Group Accessions	Modifications	ΔCn	q-Value	PEP	XCorr	Probability	Charge	MH+ [Da]	RT [min]	# Missed Cleavages
	High			2.93524	LGKDAVEDLESVGK	2	1	1	P81605		0	0	4.686e-05	4.2913	0	2	1459.77	47.5688	1
	High			0.38661	DAVEDLESVGK	1	1	1	P81605		0	0	0.000659	3.88413	0	2	1161.56	47.7839	0
	High			0.596194	ENAGEDPGLAR	1	1	1	P81605		0	0	0.07925	2.74568	0	2	1128.53	35.7182	0
	Medium			3.29374	GAVHDVKDVLDSVL	1	1	1	P81605		0	0.023	0.2756	2.75364	0	2	1466.79	57.0071	1
Q86YZ3	Hornerin	HRNR	0	282.228	14.1125	4.91	1	3	3	4	catalytic activity; metal ion binding	cytoskeleton; extracellular	metabolic process; development; cell differentiation		388697	[GO:0001533]; GO:0005856; GO:0043232; GO:0043228; GO:0043229; GO:0043226; GO:0044424; GO:0005575; GO:0005622; GO:0044464; GO:0005623 [GO:0004640]; GO:0016861; GO:0016860; GO:0016853; GO:0003824; GO:0003674 [GO:0005509]; GO:0046872; GO:0043169; GO:0043167; GO:0005488; GO:0003674 [GO:0006568]; GO:0006586; GO:0009072; GO:1901605; GO:0006576; GO:0042430; GO:0006520; GO:0006725; GO:1901360; GO:0044106…	2850	10.0376
	A2			ΔM [ppm]	Sequence	# PSMs	# Proteins	# Protein Groups	Protein Group Accessions	Modifications	ΔCn	q-Value	PEP	XCorr	Probability	Charge	MH+ [Da]	RT [min]	# Missed Cleavages
	High			3.31361	GPYESGSGHSSGLGHR	2	1	1	Q86YZ3		0	0	3.576e-05	4.05143	0	2	1584.72	23.1118	0
	High			1.37056	QSLGHGQHGSGSGQSPSPSR	1	1	1	Q86YZ3		0	0	0.005039	3.64716	0	3	1947.9	22.9844	0
	High			2.66467	GSGSGQSPSYGR	1	1	1	Q86YZ3		0	0	0.007458	3.14044	0	2	1139.51	23.1436	0
	High			1.84736	LEAVQYK	1	2	1	C9J0E4		0	0	0.06752	2.0966	0	2	850.468	38.947	0
Q5D862	Filaggrin-2	FLG2	0	247.928	5.35723	1.46	1	2	2	2	structural molecule activity; metal ion binding	cytoplasm	development		388698	[GO:0005198]; GO:0003674 [GO:0005509]; GO:0046872; GO:0043169; GO:0043167; GO:0005488; GO:0003674 [GO:0005737]; GO:0044424; GO:0005622; GO:0044464; GO:0005575; GO:0005623 [GO:0046872]; GO:0043169; GO:0043167; GO:0005488; GO:0003674 [GO:0061436]; GO:0033561; GO:0043588; GO:0050891; GO:0048513; GO:0030104; GO:0050878; GO:0048731; GO:0048856; GO:0048878; GO:0044707; GO:0065008; GO:0007275; GO:003250…	2391	8.30908
	A2			ΔM [ppm]	Sequence	# PSMs	# Proteins	# Protein Groups	Protein Group Accessions	Modifications	ΔCn	q-Value	PEP	XCorr	Probability	Charge	MH+ [Da]		RT [min]	# Missed Cleavages
	High			1.71597	FSNSSSSNEFSK	1	1	1	Q5D862		0	0	0.002193	3.10733	0	2	1320.57		37.5945	0
	Medium			0.521334	QSSYGQHGSGSSQSSGYGQYGSR	1	1	1	Q5D862		0	0.015	0.2143	2.24991	0	3	2351.99		36.2678	0

## Sheet: 1D5_HCT116ERb
Antibody:	1D5 (ERalpha)
Sample:	Negative control for ERalpha
Cells:	HCT116-ERbeta
ER status:	ERbeta positive (lentivirus), ERalpha negative
Accession	Description	Gene symbol	RNA-seq	MW [kDa]	Score	Coverage	# Proteins	# Unique Peptides	# Peptides	# PSMs	Molecular Function	Cellular Component	Biological Process	Pfam IDs	Gene IDs	GO Terms	# AAs	calc. pI
50-80 kDa
Targeted protein
	Estrogen receptor alpha	ESR1	0		Not expressed - Not detected
Proposed general binders
B5MEG9	Microtubule-associated protein 4 (Fragment)	MAP4	134	74.9863	5.09147	3.51	7	2	2	2	protein binding					[GO:0008017]; GO:0015631; GO:0032403; GO:0008092; GO:0005515; GO:0005488; GO:0003674	712	9.49561
	A2			ΔM [ppm]	Sequence	# PSMs	# Proteins	# Protein Groups	Protein Group Accessions	Modifications	ΔCn	q-Value	PEP	XCorr	Probability	Charge	MH+ [Da]	RT [min]
	High			1.5322	TTTAAAVASTGPSSR	1	7	1	B5MEG9		0	0	0.4317	3.03652	0	2	1377.7	37.8112
	Medium			0.418075	TAGPIASAQK	1	7	1	B5MEG9		0	0.014	0.505	2.05495	0	2	943.521	35.1607
Skin & Saliva-related proteins (proposed contaminants)
P81605	Dermcidin	DCD	0	11.2768	14.9047	20	2	2	2	5	catalytic activity	extracellular	metabolic process; defense response; response to stimulus		117159	[GO:0005576]; GO:0005575 [GO:0006508]; GO:0016485; GO:0051604; GO:0010467; GO:0019538; GO:0043170; GO:0044238; GO:0071704; GO:0008152; GO:0008150 [GO:0008233]; GO:0016787; GO:0003824; GO:0003674 [GO:0016787]; GO:0003824; GO:0003674 [GO:0031640]; GO:0001906; GO:0044364; GO:0008150; GO:0035821; GO:0051704; GO:0065008; GO:0065007 [GO:0042742]; GO:0009617; GO:0098542; GO:0051707; GO:0006952; GO:00432…	110	6.53662
	A2			ΔM [ppm]	Sequence	# PSMs	# Proteins	# Protein Groups	Protein Group Accessions	Modifications	ΔCn	q-Value	PEP	XCorr	Probability	Charge	MH+ [Da]	RT [min]
	High			0.271691	ENAGEDPGLAR	4	2	1	P81605		0	0	0.2589	3.16902	0	2	1128.53	37.9153
	Medium			0.596793	DAVEDLESVGK	1	2	1	P81605		0	0.021	0.5279	2.69833	0	2	1161.56	49.7114
C9J0E4	Cystatin-A	CSTA	33	7.08178	10.4402	42.86	2	3	3	4	enzyme regulator activity		metabolic process; regulation of biological process	Pf00031		[GO:0004866]; GO:0030414; GO:0061135; GO:0004857; GO:0061134; GO:0030234; GO:0003674 [GO:0004869]; GO:0004866; GO:0030414; GO:0061135; GO:0004857; GO:0061134; GO:0030234; GO:0003674 [GO:0005622]; GO:0044464; GO:0005575; GO:0005623 [GO:0010951]; GO:0010466; GO:0052548; GO:0051346; GO:0052547; GO:0043086; GO:0051336; GO:0044092; GO:0050790; GO:0065009; GO:0019222; GO:0065007; GO:0008152; GO:0050789…	63	7.23975
	A2			ΔM [ppm]	Sequence	# PSMs	# Proteins	# Protein Groups	Protein Group Accessions	Modifications	ΔCn	q-Value	PEP	XCorr	Probability	Charge	MH+ [Da]	RT [min]
	High			1.38398	TQVVAGTNYYIK	2	2	1	C9J0E4		0	0	0.1695	3.35901	0	2	1356.72	46.8257
	High			1.41676	LEAVQYK	1	2	1	C9J0E4		0	0	0.4402	2.08699	0	2	850.468	40.4077
	Medium			0.36598	VKPQLEEK	1	2	1	C9J0E4		0	0.021	0.527	1.75514	0	2	970.557	34.0407

## Sheet: PPZ0506_HCT116ERb
Antibody:	PPZ0506 (ERbeta)
Sample:	Positive control for ERbeta
Cells:	HCT116-ERbeta
ER status:	ERbeta positive (lentivirus), ERalpha negative
Accession	Description	Gene symbol	RNA-seq	MW [kDa]	Score	Coverage	# Proteins	# Unique Peptides	# Peptides	# PSMs	Molecular Function	Cellular Component	Biological Process	Pfam IDs	Gene IDs	GO Terms	# AAs	calc. pI
50-80 kDa
Targeted protein
Replicate 1:
Q92731-7	Isoform 7 of Estrogen receptor beta	ESR2	25	48.5822	17.5115	8.43	2	3	3	5	DNA binding; receptor activity; signal transducer activity; protein binding; metal ion binding	extracellular; nucleus; organelle lumen; cytoplasm; mitochondrion	metabolic process; regulation of biological process; development; reproduction; cell differentiation; cellular component movement; cell communication; response to stimulus; cell growth; cell organization and biogenesis; cell death; cell proliferation	Pf00104; Pf00105; Pf12497	2100	[GO:0000122]; GO:0006357; GO:0006366; GO:0045892; GO:0006355; GO:0006351; GO:0010629; GO:1902679; GO:2000113; GO:0010468; GO:2000112; GO:2001141; GO:0010467; GO:0032774; GO:0034645; GO:0010605; GO:0010558; GO:0031327; GO:0051253; GO:0060255; GO:0010556; GO:0031326; GO:0051252; GO:0043170; GO:0009059; GO:0016070; GO:0034654; GO:0044249; GO:0044260; GO:0009892; GO:0009890; GO:0031324; GO:0045934; G…	439	8.85107
	A2			ΔM [ppm]	Sequence	# PSMs	# Proteins	# Protein Groups	Protein Group Accessions	Modifications	ΔCn	q-Value	PEP	XCorr	Probability	Charge	MH+ [Da]	RT [min]		# Missed Cleavages
	High			1.0116	SSITGSEcSPAEDSK	3	2	1	Q92731-7	C8(Carbamidomethyl)	0	0	0.01705	4.30924	0	2	1554.66	36.2459		0
	High			2.58526	SGISSQQQSmR	1	2	1	Q92731-7	M10(Oxidation)	0	0.004	0.2734	3.00224	0	2	1224.57	23.1276		0
	High			0.554378	cASPVTGPGSK	1	2	1	Q92731-7	C1(Carbamidomethyl)	0	0.004	0.3401	2.08787	0	2	1060.51	33.779		0
Replicate 2:
Q92731-7	Isoform 7 of Estrogen receptor beta	ESR2	25	48.5822	15.7966	17.77	2	6	6	7	DNA binding; receptor activity; signal transducer activity; protein binding; metal ion binding	extracellular; nucleus; organelle lumen; cytoplasm; mitochondrion	metabolic process; regulation of biological process; development; reproduction; cell differentiation; cellular component movement; cell communication; response to stimulus; cell growth; cell organization and biogenesis; cell death; cell proliferation	Pf00104; Pf00105; Pf12497	2100	[GO:0000122]; GO:0006357; GO:0006366; GO:0045892; GO:0006355; GO:0006351; GO:0010629; GO:1902679; GO:2000113; GO:0010468; GO:2000112; GO:2001141; GO:0010467; GO:0032774; GO:0034645; GO:0010605; GO:0010558; GO:0031327; GO:0051253; GO:0060255; GO:0010556; GO:0031326; GO:0051252; GO:0043170; GO:0009059; GO:0016070; GO:0034654; GO:0044249; GO:0044260; GO:0009892; GO:0009890; GO:0031324; GO:0045934; G…	439	8.85107
	A2			q-Value	Sequence	# PSMs	# Proteins	# Protein Groups	Protein Group Accessions	Modifications							ΔCn	PEP	XCorr	Probability	Charge	MH+ [Da]	ΔM [ppm]	RT [min]	# Missed Cleavages
	High			0	SSITGSEcSPAEDSK	1	2	1	Q92731-7	C8(Carbamidomethyl)							0	0.01065	4.65179	0	2	1554.66	-0.558783	36.6305	0
	High			0	SIQGHNDYIcPATNQcTIDK	1	2	1	Q92731-7	C10(Carbamidomethyl); C16(Carbamidomethyl)							0	0.02335	3.96696	0	3	2335.05	0.86014	42.899	0
	High			0	cASPVTGPGSK	2	2	1	Q92731-7	C1(Carbamidomethyl)							0	0.1164	1.87551	0	2	1060.51	-0.136254	34.3943	0
	High			0.002	SADEQLHcAGK	1	2	1	Q92731-7	C8(Carbamidomethyl)							0	0.141	1.6133	0	3	1215.54	-0.589208	32.1645	0
	High			0.007	SLEHTLPVNR	1	2	1	Q92731-7								0	0.2905	2.5267	0	2	1165.63	-0.687957	40.5944	0
	Medium			0.028	QLSHLYAEPQK	1	2	1	Q92731-7								0	0.4028	1.63574	0	3	1313.68	0.0600282	39.8559	0
Proposed unspecific targets (detected in both replicates):
Replicate :1
Q9H6R7	WD repeat-containing protein C2orf44	WDCP (C2orf44)	9	79.0855	42.6517	16.5	1	10	10	15					80304		721	6.69775
	A2			ΔM [ppm]	Sequence	# PSMs	# Proteins	# Protein Groups	Protein Group Accessions	Modifications	ΔCn	q-Value	PEP	XCorr	Probability	Charge	MH+ [Da]	RT [min]		# Missed Cleavages
	High			1.50548	NLQSEKETYQLSK	1	1	1	Q9H6R7		0	0	0.09532	4.0675	0	2	1567.8	40.0586		1
	High			2.93172	LIESLSPDFcHQNK	2	1	1	Q9H6R7	C10(Carbamidomethyl)	0	0	0.1908	3.77404	0	2	1687.82	47.3249		0
	High			0.0575792	HSSTPDHTSTLEPPR	3	1	1	Q9H6R7		0	0	0.07335	3.6671	0	3	1661.79	36.4198		0
	High			-1.56088	SEGNSLIcLR	1	1	1	Q9H6R7	C8(Carbamidomethyl)	0	0	0.1458	3.62093	0	2	1148.57	48.2485		0
	High			2.18207	DSFSHSPGAVSSLK	2	1	1	Q9H6R7		0	0	0.1438	3.41418	0	3	1418.69	41.6925		0
	High			1.89703	WLTSQTcEIR	1	1	1	Q9H6R7	C7(Carbamidomethyl)	0	0	0.1429	3.19456	0	2	1293.63	46.7993		0
	High			2.19094	LTDTTFLPSSK	1	1	1	Q9H6R7		0	0	0.09088	3.11965	0	2	1209.64	47.633		0
	High			2.11458	cLSELTNR	1	1	1	Q9H6R7	C1(Carbamidomethyl)	0	0	0.196	2.56314	0	2	992.485	41.3648		0
	High			2.86429	GLLLTVNTSSqNGRPGR	2	1	1	Q9H6R7	Q11(Deamidated)	0	0.003	0.2333	2.87202	0	3	1770.95	47.3219		0
	Medium			1.01006	NLVEmQR	1	1	1	Q9H6R7	M5(Oxidation)	0	0.028	0.4569	1.55225	0	2	905.452	35.3128		0
Replicate :2
Q9H6R7	WD repeat-containing protein C2orf44	WDCP (C2orf44)	9	79.0855	51.9414	29.82	1	11	11	21							721	6.69775
	A2			q-Value	Sequence	# PSMs	# Proteins	# Protein Groups	Protein Group Accessions	Modifications							ΔCn	PEP	XCorr	Probability	Charge	MH+ [Da]	ΔM [ppm]	RT [min]	# Missed Cleavages
	High			0	EATDSETNSEVSVSSSYLEPLDLTHIHFNqHK	3	1	1	Q9H6R7	Q30(Deamidated)							0	0.006109	3.97249	0	4	3615.71	9.65419	54.5901	0
	High			0	EIQSPLSSIcDGSIALDAEPVTQPASLPR	3	1	1	Q9H6R7	C10(Carbamidomethyl)							0	0.04199	3.63649	0	3	3051.54	3.23183	58.4544	0
	High			0	DSFSHSPGAVSSLK	3	1	1	Q9H6R7								0	0.05016	3.34481	0	3	1418.69	-0.0765927	41.9186	0
	High			0	WLTSQTcEIR	2	1	1	Q9H6R7	C7(Carbamidomethyl)							0	0.1116	2.99273	0	2	1293.63	-0.367673	46.9478	0
	High			0	HSSTPDHTSTLEPPR	2	1	1	Q9H6R7								0	0.1067	2.56799	0	3	1661.79	0.498322	36.4565	0
	High			0	LTDTTFLPSSK	1	1	1	Q9H6R7								0	0.06213	2.50853	0	2	1209.64	-0.231015	48.0506	0
	High			0	SSSVYPLSQDLPYVHIIYQKPYYLGPVVEK	1	1	1	Q9H6R7								0	0.02807	1.71092	0	4	3482.83	0.953919	59.1188	0
	High			0.002	TGLNALHQAVHPIHGLAWTDGNQVVLTDLR	1	1	1	Q9H6R7								0	0.1356	3.8011	0	4	3246.71	0.101759	53.931	0
	High			0.002	AVLLcDGK	1	1	1	Q9H6R7	C5(Carbamidomethyl)							0	0.1403	2.48933	0	2	875.465	-0.142364	41.4784	0
	High			0.003	EATDSETNSEVSVSSSYLEPLDLTHIHFNQHK	1	1	1	Q9H6R7								0	0.1917	2.53361	0	4	3614.69	1.58772	54.6251	0
	High			0.003	VTIPGILVPDLIAFNLK	2	1	1	Q9H6R7								0	0.1851	1.58029	0	2	1823.11	2.27231	68.7689	0
	High			0.006	LVVAVGSSLHSYIWDSAQK	1	1	1	Q9H6R7								0	0.2467	2.37545	0	3	2060.08	0.246539	54.0647	0
Unspecific proteins (detected in only one of the replicates)
Replicate 1
P07437	Tubulin beta chain	TUBB	430	49.639	28.6794	18.69	1	6	6	8	nucleotide binding; catalytic activity; structural molecule activity; protein binding	nucleus; cytoplasm; cytosol; cytoskeleton; membrane; extracellular	metabolic process; cellular component movement; cell division; cell organization and biogenesis; cell differentiation; development; transport; defense response; response to stimulus	Pf00091; Pf03953; Pf10644	203068	[GO:0000086]; GO:0044772; GO:0044839; GO:0000278; GO:0044770; GO:0007049; GO:0022402; GO:0044763; GO:0009987; GO:0044699; GO:0008150 [GO:0000166]; GO:0036094; GO:1901265; GO:0005488; GO:0097159; GO:1901363; GO:0003674 [GO:0000278]; GO:0007049; GO:0044763; GO:0009987; GO:0044699; GO:0008150 [GO:0003924]; GO:0017111; GO:0016462; GO:0016818; GO:0016817; GO:0016787; GO:0003824; GO:0003674 [GO:0005198…	444	4.89404
	A2			ΔM [ppm]	Sequence	# PSMs	# Proteins	# Protein Groups	Protein Group Accessions	Modifications	ΔCn	q-Value	PEP	XCorr	Probability	Charge	MH+ [Da]	RT [min]		# Missed Cleavages
	High			9.88457	SGPFGqIFRPDNFVFGQSGAGNNWAK	1	1	1	P07437	Q6(Deamidated)	0	0	0.004189	6.96789	0	3	2799.36	58.6755		0
	High			2.12851	EIVHIQAGQcGNQIGAK	3	1	1	P07437	C10(Carbamidomethyl)	0	0	0.0801	3.63919	0	2	1822.93	42.2853		0
	High			2.75449	ISEQFTAmFR	1	1	1	P07437	M8(Oxidation)	0	0	0.09504	3.39845	0	2	1245.6	48.7924		0
	High			1.22941	ISVYYNEATGGK	1	1	1	P07437		0	0	0.1872	3.09306	0	2	1301.64	43.7651		0
	High			2.62949	FPGQLNADLR	1	1	1	P07437		0	0	0.1944	2.32305	0	2	1130.6	47.7962		0
	Medium			0.457724	IREEYPDR	1	1	1	P07437		0	0.021	0.4043	2.56407	0	2	1077.53	35.0722		1
Replicate 2
P04350	Tubulin beta-4A chain	TUBB4A	15	49.5539	28.6254	11.94	5	3	3	9	x						444	4.88135
	A2			q-Value	Sequence	# PSMs	# Proteins	# Protein Groups	Protein Group Accessions	Modifications							ΔCn	PEP	XCorr	Probability	Charge	MH+ [Da]	ΔM [ppm]	RT [min]	# Missed Cleavages
	High			0	SGPFGQIFRPDNFVFGQSGAGNnWAK	4	5	1	P04350	N23(Deamidated)							0	0.00303	7.00433	0	3	2799.34	2.75491	59.3768	0
	High			0	SGPFGQIFRPDNFVFGQSGAGNNWAK	2	5	1	P04350								0	0.0006752	6.28909	0	3	2798.34	-2.01818	59.2548	0
	High			0	EIVHLQAGQcGNQIGAK	2	5	1	P04350	C10(Carbamidomethyl)							0	0.002499	4.30504	0	3	1822.92	-1.09314	42.479	0
	Medium			0.023	FPGQLNADLR	1	5	1	P04350								0	0.3927	2.06933	0	2	1130.59	-0.825539	48.4253	0
P11021	78 kDa glucose-regulated protein	HSPA5	383	72.2884	24.7595	10.55	1	4	5	8	nucleotide binding; protein binding; metal ion binding; catalytic activity; enzyme regulator activity	nucleus; cytoplasm; endoplasmic reticulum; organelle lumen; membrane; cytosol; cell surface; extracellular	cell organization and biogenesis; transport; metabolic process; cell communication; regulation of biological process; response to stimulus; coagulation; development; cellular component movement; cell death	Pf00012; Pf01968; Pf06723	3309	[GO:0000166]; GO:0036094; GO:1901265; GO:0005488; GO:0097159; GO:1901363; GO:0003674 [GO:0000902]; GO:0032989; GO:0009653; GO:0016043; GO:0048869; GO:0032502; GO:0048856; GO:0071840; GO:0044763; GO:0044767; GO:0008150; GO:0009987; GO:0044699 [GO:0001948]; GO:0005515; GO:0097367; GO:0005488; GO:0003674 [GO:0002576]; GO:0006887; GO:0016192; GO:0032940; GO:0006810; GO:0044763; GO:0046903; GO:0051649…	654	5.16064
	A2			q-Value	Sequence	# PSMs	# Proteins	# Protein Groups	Protein Group Accessions	Modifications							ΔCn	PEP	XCorr	Probability	Charge	MH+ [Da]	ΔM [ppm]	RT [min]	# Missed Cleavages
	High			0	VTHAVVTVPAYFNDAQR	2	1	1	P11021								0	0.04052	3.65499	0	3	1887.98	3.35381	49.4797	0
	High			0	SQIFSTASDNQPTVTIK	1	1	1	P11021								0	0.02302	3.62585	0	2	1836.93	0.616691	48.6048	0
	High			0	VEIIANDQGNR	3	5	3	E9PKE3;P11021;P48741								0	0.005471	3.36189	0	2	1228.63	0.793257	40.2473	0
	High			0	TKPYIQVDIGGGQTK	1	1	1	P11021								0	0.09032	2.68917	0	3	1604.86	0.330234	45.494	0
	High			0	ITITNDQNR	1	1	1	P11021								0	0.1216	2.36785	0	2	1074.55	-1.22234	37.4583	0
P10809	60 kDa heat shock protein, mitochondrial	HSPD1	261	61.0164	18.4989	12.39	1	6	6	6	nucleotide binding; protein binding; DNA binding; RNA binding; catalytic activity	extracellular; cytoplasm; mitochondrion; membrane; organelle lumen; endosome; cytosol; cell surface; nucleus	response to stimulus; cell communication; defense response; regulation of biological process; metabolic process; cell death; cell proliferation; development; cell organization and biogenesis	Pf00118	3329	[GO:0000166]; GO:0036094; GO:1901265; GO:0005488; GO:0097159; GO:1901363; GO:0003674 [GO:0001530]; GO:0008289; GO:0097367; GO:0005488; GO:0003674 [GO:0002039]; GO:0005515; GO:0005488; GO:0003674 [GO:0002368]; GO:0002367; GO:0019724; GO:0001816; GO:0002440; GO:0006955; GO:0002449; GO:0002460; GO:0044707; GO:0002376; GO:0050896; GO:0002443; GO:0002250; GO:0032501; GO:0044699; GO:0008150; GO:0002252…	573	5.87158
	A2			q-Value	Sequence	# PSMs	# Proteins	# Protein Groups	Protein Group Accessions	Modifications							ΔCn	PEP	XCorr	Probability	Charge	MH+ [Da]	ΔM [ppm]	RT [min]	# Missed Cleavages
	High			0	LVQDVANNTNEEAGDGTTTATVLAR	1	1	1	P10809								0	0.0492	4.53671	0	3	2560.25	0.111012	46.6127	0
	High			0	VGGTSDVEVNEK	1	1	1	P10809								0	0.04067	3.90889	0	2	1233.6	0.156911	36.7666	0
	High			0	VTDALNATR	1	1	1	P10809								0	0.0291	2.93953	0	2	960.511	-0.210876	38.112	0
	High			0	VGLQVVAVK	1	1	1	P10809								0	0.02712	2.83635	0	2	912.588	-0.241426	47.1205	0
	High			0.002	APGFGDNR	1	1	1	P10809								0	0.1567	2.32045	0	2	833.39	0.0383762	36.8233	0
	Medium			0.033	GANPVEIR	1	1	1	P10809								0	0.4433	1.95701	0	2	855.468	0.0339611	39.9554	0
P48741	Putative heat shock 70 kDa protein 7	HSPA7		40.2196	18.3856	10.9	2	1	3	6	x						367	7.86963
	A2			q-Value	Sequence	# PSMs	# Proteins	# Protein Groups	Protein Group Accessions	Modifications							ΔCn	PEP	XCorr	Probability	Charge	MH+ [Da]	ΔM [ppm]	RT [min]	# Missed Cleavages
	High			0	VEILANDQGNR	3	5	3	E9PKE3;P11021;P48741								0	0.005471	3.36189	0	2	1228.63	0.793257	40.2473	0
	High			0	TTPSYVAFTDTER	1	4	2	E9PKE3;P48741								0	0.06973	3.1505	0	2	1487.7	0.430594	48.2783	0
	High			0	ATAGDTHLGGEDFDNR	2	2	1	P48741								0	0.04356	2.89528	0	3	1675.73	-0.257502	41.2351	0
Q9Y265-2	Isoform 2 of RuvB-like 1	RUVBL1	78	42.1	13.9844	6.48	2	2	2	4	nucleotide binding; catalytic activity; protein binding	chromosome; nucleus; organelle lumen; cytoplasm; Golgi; cytoskeleton; membrane; extracellular	metabolic process; response to stimulus; cell organization and biogenesis; regulation of biological process; cell division; reproduction	Pf00004; Pf01078; Pf01695; Pf05496; Pf06068; Pf06414; Pf07726	8607	[GO:0000166]; GO:0036094; GO:1901265; GO:0005488; GO:0097159; GO:1901363; GO:0003674 [GO:0000812]; GO:0000790; GO:0044454; GO:0097346; GO:0000785; GO:0000228; GO:0044427; GO:0044428; GO:0070603; GO:0005694; GO:0031981; GO:0044446; GO:0005634; GO:0043234; GO:0043232; GO:0070013; GO:0043229; GO:0044422; GO:0044424; GO:0043231; GO:0032991; GO:0043228; GO:0043233; GO:0043226; GO:0005575; GO:0005622; …	386	6.37939
	A2			q-Value	Sequence	# PSMs	# Proteins	# Protein Groups	Protein Group Accessions	Modifications							ΔCn	PEP	XCorr	Probability	Charge	MH+ [Da]	ΔM [ppm]	RT [min]	# Missed Cleavages
	High			0	QAASGLVGQENAR	1	2	1	Q9Y265-2								0	0.02438	4.23335	0	2	1300.66	-0.29948	38.44	0
	High			0.002	AVLLAGPPGTGK	3	2	1	Q9Y265-2								0	0.1598	2.83185	0	2	1080.64	-1.99476	45.6459	0
H0YMM1	Annexin (Fragment)	ANXA2	237	16.4485	13.2612	14.09	10	2	2	4	enzyme regulator activity; metal ion binding; protein binding	cytoplasm; endosome; membrane	development; metabolic process; regulation of biological process; transport; cell organization and biogenesis; coagulation; response to stimulus; cell proliferation	Pf00191		[GO:0001525]; GO:0044767; GO:0048514; GO:0048646; GO:0032502; GO:0044699; GO:0001568; GO:0009653; GO:0008150; GO:0001944; GO:0048856; GO:0048731; GO:0072358; GO:0007275; GO:0072359; GO:0044707; GO:0032501 [GO:0001726]; GO:0031252; GO:0042995; GO:0044464; GO:0005575; GO:0005623 [GO:0001934]; GO:0001932; GO:0006468; GO:0031401; GO:0042327; GO:0031399; GO:0042325; GO:0006464; GO:0016310; GO:0032270;…	149	5.90967
	A2			q-Value	Sequence	# PSMs	# Proteins	# Protein Groups	Protein Group Accessions	Modifications							ΔCn	PEP	XCorr	Probability	Charge	MH+ [Da]	ΔM [ppm]	RT [min]	# Missed Cleavages
	High			0	TNQELQEINR	1	10	1	H0YMM1								0	0.0305	3.60632	0	2	1244.62	0.172939	40.558	0
	High			0	TPAQYDASELK	3	10	1	H0YMM1								0	0.009419	3.35138	0	2	1222.59	-0.326526	41.4224	0
P04040	Catalase	CAT	38	59.7188	12.0776	6.26	1	3	3	4	catalytic activity; antioxidant activity; protein binding; metal ion binding; nucleotide binding	cytoplasm; mitochondrion; vacuole; membrane; organelle lumen; endoplasmic reticulum; Golgi; cytosol; extracellular	response to stimulus; cell differentiation; development; metabolic process; cell communication; regulation of biological process; reproduction; cell death; cell organization and biogenesis; cell division	Pf00199; Pf06628	847	[GO:0000302]; GO:0006979; GO:1901700; GO:0006950; GO:0042221; GO:0050896; GO:0008150 [GO:0001649]; GO:0001503; GO:0030154; GO:0044707; GO:0048869; GO:0032501; GO:0044699; GO:0044763; GO:0044767; GO:0008150; GO:0009987; GO:0032502 [GO:0001657]; GO:0035295; GO:0072001; GO:0007275; GO:0048856; GO:0001655; GO:0048731; GO:0044707; GO:0044767; GO:0032502; GO:0032501; GO:0044699; GO:0008150 [GO:0001666]…	527	7.38623
	A2			q-Value	Sequence	# PSMs	# Proteins	# Protein Groups	Protein Group Accessions	Modifications							ΔCn	PEP	XCorr	Probability	Charge	MH+ [Da]	ΔM [ppm]	RT [min]	# Missed Cleavages
	High			0	FNTANDDNVTQVR	2	1	1	P04040								0	0.005264	3.86266	0	2	1493.7	0.21322	41.2973	0
	High			0	LNVITVGPR	1	1	1	P04040								0	0.01704	2.85295	0	2	968.589	0.190505	47.2327	0
	High			0.002	LSQEDPDYGIR	1	1	1	P04040								0	0.14	3.12533	0	2	1292.61	0.0717191	42.882	0
P15924-2	Isoform DPII of Desmoplakin	DSP	58	259.957	9.52292	1.54	2	4	4	4	catalytic activity; motor activity; protein binding; structural molecule activity; RNA binding	chromosome; nucleus; organelle lumen; cytoskeleton; extracellular; cytoplasm; mitochondrion; membrane	cell organization and biogenesis; development; metabolic process; cell death; cell division; reproduction; regulation of biological process; cell differentiation; cellular component movement; response to stimulus; cell communication	Pf00038; Pf00681; Pf01540; Pf01576; Pf02463; Pf04111; Pf04156; Pf05483; Pf05557; Pf05622; Pf06008; Pf06160; Pf06637; Pf07888; Pf08317; Pf10174; Pf12072; Pf12128	1832	[GO:0000226]; GO:0007010; GO:0007017; GO:1902589; GO:0006996; GO:0044763; GO:0009987; GO:0016043; GO:0044699; GO:0008150; GO:0071840 [GO:0000795]; GO:0000794; GO:0044454; GO:0000228; GO:0000793; GO:0044427; GO:0044428; GO:0005694; GO:0031981; GO:0044446; GO:0005634; GO:0043232; GO:0070013; GO:0043229; GO:0044422; GO:0044424; GO:0043231; GO:0043228; GO:0043233; GO:0043226; GO:0005575; GO:0005622; …	2272	6.96143
	A2			q-Value	Sequence	# PSMs	# Proteins	# Protein Groups	Protein Group Accessions	Modifications							ΔCn	PEP	XCorr	Probability	Charge	MH+ [Da]	ΔM [ppm]	RT [min]	# Missed Cleavages
	High			0	YEVTSGGGGTSR	1	2	1	P15924-2								0	0.01971	3.05338	0	2	1170.54	0.538956	35.0213	0
	High			0.004	STLEAETR	1	2	1	P15924-2								0	0.2293	2.14138	0	2	906.453	0.0044709	34.8746	0
	Medium			0.013	LPVDIAYK	1	2	1	P15924-2								0	0.3274	2.37229	0	2	918.53	0.394642	48.0054	0
	Medium			0.039	VTQLTDR	1	2	1	P15924-2								0	0.4717	1.95587	0	2	832.452	-0.247821	35.0355	0
K7ESE8	Bleomycin hydrolase (Fragment)	BLMH	28	26.7211	7.63267	16.88	4	3	3	3	catalytic activity	nucleus; cytoplasm	metabolic process	Pf03051		[GO:0004197]; GO:0004175; GO:0008234; GO:0070011; GO:0008233; GO:0016787; GO:0003824; GO:0003674 [GO:0005634]; GO:0043231; GO:0043227; GO:0043229; GO:0043226; GO:0044424; GO:0005575; GO:0005622; GO:0044464; GO:0005623 [GO:0005737]; GO:0044424; GO:0005622; GO:0044464; GO:0005575; GO:0005623 [GO:0006508]; GO:0019538; GO:0043170; GO:0044238; GO:0071704; GO:0008152; GO:0008150	231	6.78564
	A2			q-Value	Sequence	# PSMs	# Proteins	# Protein Groups	Protein Group Accessions	Modifications							ΔCn	PEP	XCorr	Probability	Charge	MH+ [Da]	ΔM [ppm]	RT [min]	# Missed Cleavages
	High			0	IGPITPLEFYR	1	4	1	K7ESE8								0	0.05826	2.00345	0	2	1305.72	-0.0466622	57.7952	0
	High			0.003	LGLSDmNLYDHELVFGVSLK	1	4	1	K7ESE8	M6(Oxidation)							0	0.1791	3.41906	0	3	2266.14	0.91305	58.2516	0
	Medium			0.013	mNDILNHK	1	4	1	K7ESE8	M1(Oxidation)							0	0.3231	2.21015	0	2	1000.49	-0.245613	35.8416	0
P32119	Peroxiredoxin-2	PRDX2	227	21.8782	5.86168	9.09	1	2	2	2	antioxidant activity; catalytic activity	cytoplasm; cytosol; extracellular	response to stimulus; metabolic process; cell death; regulation of biological process	Pf00578; Pf08534; Pf10417	7001	[GO:0004601]; GO:0016209; GO:0016684; GO:0003674; GO:0016491; GO:0003824 [GO:0005737]; GO:0044424; GO:0005622; GO:0044464; GO:0005575; GO:0005623 [GO:0005829]; GO:0044444; GO:0005737; GO:0044424; GO:0005622; GO:0044464; GO:0005575; GO:0005623 [GO:0006979]; GO:0006950; GO:0050896; GO:0008150 [GO:0008379]; GO:0004601; GO:0051920; GO:0016209; GO:0016684; GO:0016705; GO:0003674; GO:0016491; GO:000382…	198	5.97314
	A2			q-Value	Sequence	# PSMs	# Proteins	# Protein Groups	Protein Group Accessions	Modifications							ΔCn	PEP	XCorr	Probability	Charge	MH+ [Da]	ΔM [ppm]	RT [min]	# Missed Cleavages
	High			0	TDEGIAYR	1	1	1	P32119								0	0.08215	2.74195	0	2	924.442	-0.379949	39.0623	0
	High			0.003	ATAVVDGAFK	1	1	1	P32119								0	0.1874	3.11973	0	2	978.523	-2.83961	43.2286	0
Proposed general binders:
Replicate 1
P27816-4	Isoform 4 of Microtubule-associated protein 4	MAP4	134	91.0985	26.1444	8.03	6	5	5	8	protein binding			Pf00418		[GO:0015631]; GO:0008092; GO:0005515; GO:0005488; GO:0003674	872	9.42236
	A2			ΔM [ppm]	Sequence	# PSMs	# Proteins	# Protein Groups	Protein Group Accessions	Modifications	ΔCn	q-Value	PEP	XCorr	Probability	Charge	MH+ [Da]	RT [min]		# Missed Cleavages
	High			1.43978	LATNTSAPDLK	1	6	1	P27816-4		0	0	0.1093	3.55016	0	2	1130.61	39.9758		0
	High			-3.81816	TTTLSGTAPAAGVVPSR	2	6	1	P27816-4		0	0	0.1853	3.52868	0	2	1585.85	44.0734		0
	High			0.823363	TTTAAAVASTGPSSR	2	6	1	P27816-4		0	0	0.2075	3.12555	0	2	1377.7	36.5249		0
	High			0.288698	TAGPIASAQK	1	6	1	P27816-4		0	0	0.1841	2.75931	0	2	943.521	33.8362		0
	High			0.607308	VGSLDNVGHLPAGGAVK	2	6	1	P27816-4		0	0.003	0.2386	3.65157	0	2	1590.86	45.0886		0
P11142-2	Isoform 2 of Heat shock cognate 71 kDa protein	HSPA8	706	53.4844	15.5496	8.11	4	3	3	7	protein binding; nucleotide binding; catalytic activity	nucleus; spliceosomal complex; organelle lumen; cytoplasm; cytosol; membrane; cell surface; extracellular	cell organization and biogenesis; metabolic process; transport; response to stimulus; cell communication; cell differentiation; cellular component movement; development; regulation of biological process	Pf00012; Pf06723	3312	[GO:0000902]; GO:0032989; GO:0009653; GO:0016043; GO:0048869; GO:0032502; GO:0048856; GO:0071840; GO:0044763; GO:0044767; GO:0008150; GO:0009987; GO:0044699 [GO:0000974]; GO:0043234; GO:0032991; GO:0005575 [GO:0005102]; GO:0005515; GO:0005488; GO:0003674 [GO:0005515]; GO:0005488; GO:0003674 [GO:0005524]; GO:0032550; GO:0032559; GO:0035639; GO:0001883; GO:0032549; GO:0030554; GO:0032555; GO:004316…	493	5.85889
	A2			ΔM [ppm]	Sequence	# PSMs	# Proteins	# Protein Groups	Protein Group Accessions	Modifications	ΔCn	q-Value	PEP	XCorr	Probability	Charge	MH+ [Da]	RT [min]		# Missed Cleavages
	High			2.22046	STAGDTHLGGEDFDNR	2	4	1	P11142-2		0	0	0.1901	3.58768	0	2	1691.73	40.8846		0
	High			1.5881	VEIIANDQGNR	1	4	1	P11142-2		0	0	0.05888	3.05893	0	2	1228.63	40.027		0
	High			2.89218	TTPSYVAFTDTER	1	4	1	P11142-2		0	0	0.1926	2.70358	0	2	1487.71	47.9938		0
	High			-6.95678	VEIIAnDQGNR	3	4	1	P11142-2	N6(Deamidated)	0	0	0.1924	2.64187	0	2	1229.6	39.9506		0
D6RA73	Stress-70 protein, mitochondrial (Fragment)	HSPA9	211	6.80549	14.927	59.68	3	3	3	5	nucleotide binding; protein binding	cytoplasm; mitochondrion	transport	Pf00012		[GO:0000166]; GO:0036094; GO:1901265; GO:0005488; GO:0097159; GO:1901363; GO:0003674 [GO:0005524]; GO:0032550; GO:0032559; GO:0035639; GO:0001883; GO:0032549; GO:0030554; GO:0032555; GO:0043168; GO:1901265; GO:0001882; GO:0017076; GO:0032553; GO:0043167; GO:0097159; GO:1901363; GO:0036094; GO:0097367; GO:0000166; GO:0005488; GO:0003674 [GO:0005739]; GO:0043231; GO:0044444; GO:0043227; GO:0043229;…	62	9.70068
	A2			ΔM [ppm]	Sequence	# PSMs	# Proteins	# Protein Groups	Protein Group Accessions	Modifications	ΔCn	q-Value	PEP	XCorr	Probability	Charge	MH+ [Da]	RT [min]		# Missed Cleavages
	High			-1.92744	TTPSVVAFTADGER	2	3	1	D6RA73		0	0	0.1049	3.54598	0	2	1450.71	48.2164		0
	High			0.695823	VLENAEGAR	2	3	1	D6RA73		0	0.003	0.2359	2.98574	0	2	958.496	34.132		0
	High			2.36118	QAVTNPNNTFYATK	1	3	1	D6RA73		0	0.004	0.2867	3.13948	0	2	1568.77	42.5304		0
Q71U36-2	Isoform 2 of Tubulin alpha-1A chain	TUBA1A	71	46.2678	7.96645	7.93	7	3	3	3	catalytic activity; structural molecule activity; protein binding; nucleotide binding	cytoplasm; cytosol; cytoskeleton	metabolic process; cellular component movement; transport; cell organization and biogenesis; cell division	Pf00091; Pf03953	7846	[GO:0000086]; GO:0044772; GO:0044839; GO:0000278; GO:0044770; GO:0007049; GO:0022402; GO:0044763; GO:0009987; GO:0044699; GO:0008150 [GO:0000278]; GO:0007049; GO:0044763; GO:0009987; GO:0044699; GO:0008150 [GO:0003924]; GO:0017111; GO:0016462; GO:0016818; GO:0016817; GO:0016787; GO:0003824; GO:0003674 [GO:0005198]; GO:0003674 [GO:0005200]; GO:0005198; GO:0003674 [GO:0005515]; GO:0005488; GO:00036…	416	5.08447
	A2			ΔM [ppm]	Sequence	# PSMs	# Proteins	# Protein Groups	Protein Group Accessions	Modifications	ΔCn	q-Value	PEP	XCorr	Probability	Charge	MH+ [Da]	RT [min]		# Missed Cleavages
	High			1.92648	DVNAAIATIK	1	7	1	Q71U36-2		0	0	0.1075	3.08669	0	2	1015.58	46.5984		0
	High			2.00764	NLDIERPTYTNLNR	1	7	1	Q71U36-2		0	0.004	0.3404	2.45321	0	3	1718.89	46.1418		0
	Medium			-0.0284253	EDAANNYAR	1	7	1	Q71U36-2		0	0.028	0.4467	2.42655	0	2	1023.45	31.9531		0
Replicate 2
P38646	Stress-70 protein, mitochondrial	HSPA9	211	73.6348	43.6637	21.21	1	12	12	15	nucleotide binding; protein binding	nucleus; organelle lumen; cytoplasm; mitochondrion; cell surface; extracellular	cell organization and biogenesis; metabolic process; transport; cell death; regulation of biological process	Pf00012; Pf06723	3313	[GO:0000166]; GO:0036094; GO:1901265; GO:0005488; GO:0097159; GO:1901363; GO:0003674 [GO:0000902]; GO:0032989; GO:0009653; GO:0016043; GO:0048869; GO:0032502; GO:0048856; GO:0071840; GO:0044763; GO:0044767; GO:0008150; GO:0009987; GO:0044699 [GO:0005515]; GO:0005488; GO:0003674 [GO:0005524]; GO:0032550; GO:0032559; GO:0035639; GO:0001883; GO:0032549; GO:0030554; GO:0032555; GO:0043168; GO:1901265…	679	6.16357
	A2			q-Value	Sequence	# PSMs	# Proteins	# Protein Groups	Protein Group Accessions	Modifications							ΔCn	PEP	XCorr	Probability	Charge	MH+ [Da]	ΔM [ppm]	RT [min]	# Missed Cleavages
	High			0	STNGDTFLGGEDFDQALLR	1	1	1	P38646								0	0.01537	4.36784	0	2	2055.97	2.52792	57.9905	0
	High			0	VQQTVQDLFGR	1	1	1	P38646								0	0.03058	3.64105	0	2	1290.68	0.827968	50.7527	0
	High			0	DAGQISGLNVLR	1	1	1	P38646								0	0.01492	3.5011	0	2	1242.68	0.557208	51.2974	0
	High			0	QAVTNPNNTFYATK	2	1	1	P38646								0	0.0339	3.35835	0	2	1568.77	0.960551	42.8135	0
	High			0	VLENAEGAR	1	1	1	P38646								0	0.03656	3.24673	0	2	958.495	-0.19567	34.7569	0
	High			0	NAVITVPAYFNDSQR	1	1	1	P38646								0	0.05728	3.13231	0	2	1694.85	0.610264	52.808	0
	High			0	TTPSVVAFTADGER	1	1	1	P38646								0	0.03771	2.87582	0	2	1450.72	0.344475	48.6365	0
	High			0	QAASSLQQASLK	3	1	1	P38646								0	0.04321	2.83931	0	2	1231.66	-0.322663	40.0569	0
	High			0	DSETGENIR	1	1	1	P38646								0	0.04479	2.45644	0	2	1020.46	0.224365	33.6541	0
	High			0	AQFEGIVTDLIR	1	1	1	P38646								0	0.004798	2.37257	0	2	1361.74	1.84274	58.9066	0
	High			0.002	RYDDPEVQK	1	1	1	P38646								0	0.1411	2.8423	0	2	1149.55	0.312562	34.502	1
	Medium			0.027	ETGVDLTK	1	1	1	P38646								0	0.4006	1.20466	0	2	862.451	-0.393942	38.349	0
E9PKE3	Heat shock cognate 71 kDa protein	HSPA8	706	68.7632	40.6811	14.67	2	4	6	13	nucleotide binding		cell organization and biogenesis	Pf00012; Pf02463; Pf06723		[GO:0000166]; GO:0036094; GO:1901265; GO:0005488; GO:0097159; GO:1901363; GO:0003674 [GO:0000902]; GO:0032989; GO:0009653; GO:0016043; GO:0048869; GO:0032502; GO:0048856; GO:0071840; GO:0044763; GO:0044767; GO:0008150; GO:0009987; GO:0044699 [GO:0005524]; GO:0032550; GO:0032559; GO:0035639; GO:0001883; GO:0032549; GO:0030554; GO:0032555; GO:0043168; GO:1901265; GO:0001882; GO:0017076; GO:0032553;…	627	5.51611
	A2			q-Value	Sequence	# PSMs	# Proteins	# Protein Groups	Protein Group Accessions	Modifications							ΔCn	PEP	XCorr	Probability	Charge	MH+ [Da]	ΔM [ppm]	RT [min]	# Missed Cleavages
	High			0	STAGDTHLGGEDFDNR	3	2	1	E9PKE3								0	0.03622	4.13849	0	2	1691.73	0.272218	41.0348	0
	High			0	QTQTFTTYSDNQPGVLIQVYEGER	1	2	1	E9PKE3								0	0.1103	4.04485	0	3	2774.33	1.45781	55.9499	0
	High			0	VEIIANDQGNR	3	5	3	E9PKE3;P11021;P48741								0	0.005471	3.36189	0	2	1228.63	0.793257	40.2473	0
	High			0	TTPSYVAFTDTER	1	4	2	E9PKE3;P48741								0	0.06973	3.1505	0	2	1487.7	0.430594	48.2783	0
	High			0	SQIHDIVLVGGSTR	3	2	1	E9PKE3								0	0.1145	3.10246	0	3	1481.81	-0.28749	46.3612	0
	High			0	NQTAEKEEFEHQQK	2	2	1	E9PKE3								0	0.0983	2.43492	0	3	1745.81	0.00733945	33.4208	1
P27816-4	Isoform 4 of Microtubule-associated protein 4	MAP4	134	91.0985	19.9893	8.03	6	5	5	7	x						872	9.42236
	A2			q-Value	Sequence	# PSMs	# Proteins	# Protein Groups	Protein Group Accessions	Modifications							ΔCn	PEP	XCorr	Probability	Charge	MH+ [Da]	ΔM [ppm]	RT [min]	# Missed Cleavages
	High			0.002	TTTAAAVASTGPSSR	1	6	1	P27816-4								0	0.1418	3.27033	0	2	1377.7	0.203131	37.0313	0
	High			0.002	LATNTSAPDLK	2	6	1	P27816-4								0	0.1562	2.81445	0	2	1130.61	-0.179756	40.2902	0
	High			0.002	TAGPIASAQK	1	6	1	P27816-4								0	0.1444	2.68124	0	2	943.521	-0.164123	34.4753	0
	High			0.003	VGSLDNVGHLPAGGAVK	2	6	1	P27816-4								0	0.1947	2.07688	0	3	1590.85	-4.88753	45.2111	0
	Medium			0.022	TTTLSGTAPAAGVVPSR	1	6	1	P27816-4								0	0.3771	3.2421	0	2	1585.85	-2.50959	44.4654	0
Q71U36-2	Isoform 2 of Tubulin alpha-1A chain	TUBA1A	71	46.2678	6.69922	7.93	7	3	3	3	catalytic activity; structural molecule activity; protein binding; nucleotide binding	nucleus; cytoplasm; cytosol; cytoskeleton; extracellular	metabolic process; cellular component movement; transport; cell organization and biogenesis; cell division	Pf00091; Pf03953	7846	[GO:0000086]; GO:0044772; GO:0044839; GO:0000278; GO:0044770; GO:1903047; GO:0007049; GO:0022402; GO:0044763; GO:0009987; GO:0044699; GO:0008150 [GO:0000278]; GO:0007049; GO:0044763; GO:0009987; GO:0044699; GO:0008150 [GO:0003924]; GO:0017111; GO:0016462; GO:0016818; GO:0016817; GO:0016787; GO:0003824; GO:0003674 [GO:0005198]; GO:0003674 [GO:0005200]; GO:0005198; GO:0003674 [GO:0005515]; GO:00054…	416	5.08447
	A2			q-Value	Sequence	# PSMs	# Proteins	# Protein Groups	Protein Group Accessions	Modifications							ΔCn	PEP	XCorr	Probability	Charge	MH+ [Da]	ΔM [ppm]	RT [min]	# Missed Cleavages
	High			0	DVNAAIATIK	1	7	1	Q71U36-2								0	0.034	2.54273	0	2	1015.58	0.123515	46.9179	0
	High			0.002	EDAANNYAR	1	7	1	Q71U36-2								0	0.1633	2.04917	0	2	1023.45	-0.266972	33.0195	0
	High			0.004	NLDIERPTYTNLNR	1	7	1	Q71U36-2								0	0.2065	2.10731	0	3	1718.88	0.0901753	46.3578	0
Skin-related proteins
Replicate 1
P81605	Dermcidin	DCD	0	11.2768	16.1969	35.45	1	4	4	5	catalytic activity	extracellular	metabolic process; defense response; response to stimulus		117159	[GO:0005576]; GO:0005575 [GO:0006508]; GO:0016485; GO:0051604; GO:0010467; GO:0019538; GO:0043170; GO:0044238; GO:0071704; GO:0008152; GO:0008150 [GO:0008233]; GO:0016787; GO:0003824; GO:0003674 [GO:0016787]; GO:0003824; GO:0003674 [GO:0031640]; GO:0001906; GO:0044364; GO:0008150; GO:0035821; GO:0051704; GO:0065008; GO:0065007 [GO:0042742]; GO:0009617; GO:0098542; GO:0051707; GO:0006952; GO:00432…	110	6.53662
	A2			ΔM [ppm]	Sequence	# PSMs	# Proteins	# Protein Groups	Protein Group Accessions	Modifications	ΔCn	q-Value	PEP	XCorr	Probability	Charge	MH+ [Da]	RT [min]		# Missed Cleavages
	High			2.768	LGKDAVEDLESVGK	2	1	1	P81605		0	0	0.04216	3.50527	0	2	1459.77	47.8864		1
	High			-2.45086	DAVEDLESVGK	1	1	1	P81605		0	0	0.1957	3.28715	0	2	1161.56	48.1749		0
	High			0.488027	ENAGEDPGLAR	1	1	1	P81605		0	0.003	0.229	2.62899	0	2	1128.53	36.3451		0
	High			3.87629	GAVHDVKDVLDSVL	1	1	1	P81605		0	0.004	0.3467	3.0295	0	2	1466.79	57.3		1
Q5D862	Filaggrin-2	FLG2	0	247.928	10.7607	1.46	1	2	2	3	structural molecule activity; metal ion binding	cytoplasm	development		388698	[GO:0005198]; GO:0003674 [GO:0005509]; GO:0046872; GO:0043169; GO:0043167; GO:0005488; GO:0003674 [GO:0005737]; GO:0044424; GO:0005622; GO:0044464; GO:0005575; GO:0005623 [GO:0046872]; GO:0043169; GO:0043167; GO:0005488; GO:0003674 [GO:0061436]; GO:0033561; GO:0043588; GO:0050891; GO:0048513; GO:0030104; GO:0050878; GO:0048731; GO:0048856; GO:0048878; GO:0044707; GO:0065008; GO:0007275; GO:003250…	2391	8.30908
	A2			ΔM [ppm]	Sequence	# PSMs	# Proteins	# Protein Groups	Protein Group Accessions	Modifications	ΔCn	q-Value	PEP	XCorr	Probability	Charge	MH+ [Da]	RT [min]		# Missed Cleavages
	High			1.06891	FSNSSSSNEFSK	1	1	1	Q5D862		0	0	0.04437	3.89138	0	2	1320.57	38.0236		0
	High			-1.42495	QSSYGQHGSGSSQSSGYGQYGSR	2	1	1	Q5D862		0	0	0.1471	3.30958	0	3	2351.98	36.8109		0
Q86YZ3	Hornerin	HRNR	0	282.228	9.99685	5.16	1	3	3	5	catalytic activity; metal ion binding	cytoskeleton; extracellular	metabolic process; development; cell differentiation		388697	[GO:0001533]; GO:0005856; GO:0043232; GO:0043228; GO:0043229; GO:0043226; GO:0044424; GO:0005575; GO:0005622; GO:0044464; GO:0005623 [GO:0004640]; GO:0016861; GO:0016860; GO:0016853; GO:0003824; GO:0003674 [GO:0005509]; GO:0046872; GO:0043169; GO:0043167; GO:0005488; GO:0003674 [GO:0006568]; GO:0006586; GO:0009072; GO:1901605; GO:0006576; GO:0042430; GO:0006520; GO:0006725; GO:1901360; GO:0044106…	2850	10.0376
	A2			ΔM [ppm]	Sequence	# PSMs	# Proteins	# Protein Groups	Protein Group Accessions	Modifications	ΔCn	q-Value	PEP	XCorr	Probability	Charge	MH+ [Da]	RT [min]		# Missed Cleavages
	High			-0.148358	GSGSGQSPSSGQHGTGFGR	1	1	1	Q86YZ3		0	0	0.2115	1.65081	0	3	1747.77	33.8469		0
	High			0.223942	GPYESGSGHSSGLGHR	3	1	1	Q86YZ3		0	0.004	0.3399	2.64653	0	3	1584.72	32.1398		0
	Medium			0.900558	QSLGHGQHGSGSGQSPSPSR	1	1	1	Q86YZ3		0	0.038	0.4824	2.9007	0	3	1947.9	23.0449		0
Q9NZT1	Calmodulin-like protein 5	CALML5	0	15.8828	8.79711	21.23	1	2	2	2	metal ion binding		cell communication; regulation of biological process; response to stimulus; development	Pf00036	51806	[GO:0005509]; GO:0046872; GO:0043169; GO:0043167; GO:0005488; GO:0003674 [GO:0007165]; GO:0007154; GO:0044700; GO:0050794; GO:0051716; GO:0044763; GO:0023052; GO:0044699; GO:0009987; GO:0050789; GO:0050896; GO:0008150; GO:0065007 [GO:0008544]; GO:0009888; GO:0043588; GO:0048856; GO:0048513; GO:0032502; GO:0048731; GO:0008150; GO:0007275; GO:0044707; GO:0044767; GO:0032501; GO:0044699 [GO:0046872]…	146	4.43701
	A2				Sequence	# PSMs	# Proteins	# Protein Groups	Protein Group Accessions	Modifications	ΔCn	q-Value	PEP	XCorr	Probability	Charge	MH+ [Da]	ΔM [ppm]	RT [min]	# Missed Cleavages
	High				AFSAVDTDGNGTINAQELGAALK	1	1	1	Q9NZT1		0	0	0.06943	6.27608	0	2	2263.12	1.81779	53.383	0
	High				NLSEAQLR	1	1	1	Q9NZT1		0	0.003	0.237	2.52103	0	2	930.502	1.36831	40.273	0
Replicate 2
Q86YZ3	Hornerin	HRNR	0	282.228	24.5779	10.74	1	5	5	8	catalytic activity; metal ion binding	cytoskeleton; extracellular	metabolic process; development; cell differentiation		388697	[GO:0001533]; GO:0005856; GO:0043232; GO:0043228; GO:0043229; GO:0043226; GO:0044424; GO:0005575; GO:0005622; GO:0044464; GO:0005623 [GO:0004640]; GO:0016861; GO:0016860; GO:0016853; GO:0003824; GO:0003674 [GO:0005509]; GO:0046872; GO:0043169; GO:0043167; GO:0005488; GO:0003674 [GO:0006568]; GO:0006586; GO:0009072; GO:1901605; GO:0006576; GO:0042430; GO:0006520; GO:0006725; GO:1901360; GO:0044106…	2850	10.0376
	A2			q-Value	Sequence	# PSMs	# Proteins	# Protein Groups	Protein Group Accessions	Modifications							ΔCn	PEP	XCorr	Probability	Charge	MH+ [Da]	ΔM [ppm]	RT [min]	# Missed Cleavages
	High			0	SSSSGqHGSGLGESSGFGHHESSSGqSSSYSQHGSGSGHSSGYGQHGSR	1	1	1	Q86YZ3	Q6(Deamidated); Q26(Deamidated)							0	0.009628	6.11684	0	5	4750.97	8.38518	34.9675	0
	High			0	GSGSGQSPSYGR	2	1	1	Q86YZ3								0	0.03996	3.50479	0	2	1139.51	0.307913	32.0274	0
	High			0.002	QSLGHGQHGSGSGQSPSPSR	2	1	1	Q86YZ3								0	0.1687	2.88346	0	3	1947.9	0.618554	30.4716	0
	High			0.006	GPYESGSGHSSGLGHR	2	1	1	Q86YZ3								0	0.278	2.06842	0	3	1584.71	-0.00714787	33.3673	0
	Medium			0.045	GSGSGQSPSSGQHGTGFGR	1	1	1	Q86YZ3								0	0.495	2.38723	0	3	1747.77	0.165937	34.3626	0
Q5D862	Filaggrin-2	FLG2	0	247.928	22.5667	1.76	1	3	3	7	structural molecule activity; metal ion binding	cytoplasm	development		388698	[GO:0005198]; GO:0003674 [GO:0005509]; GO:0046872; GO:0043169; GO:0043167; GO:0005488; GO:0003674 [GO:0005737]; GO:0044424; GO:0005622; GO:0044464; GO:0005575; GO:0005623 [GO:0046872]; GO:0043169; GO:0043167; GO:0005488; GO:0003674 [GO:0061436]; GO:0033561; GO:0043588; GO:0050891; GO:0048513; GO:0030104; GO:0050878; GO:0048731; GO:0048856; GO:0048878; GO:0044707; GO:0065008; GO:0007275; GO:003250…	2391	8.30908
	A2			q-Value	Sequence	# PSMs	# Proteins	# Protein Groups	Protein Group Accessions	Modifications							ΔCn	PEP	XCorr	Probability	Charge	MH+ [Da]	ΔM [ppm]	RT [min]	# Missed Cleavages
	High			0	HQEEESETEEDEEDTPGHK	3	1	1	Q5D862								0	0.001505	5.02748	0	3	2254.89	1.15988	33.1295	0
	High			0	FSNSSSSNEFSK	2	1	1	Q5D862								0	0.01761	3.73493	0	2	1320.57	-0.225215	38.2412	0
	High			0	SVVTVIDVFYK	1	1	1	Q5D862								0	0.01192	3.16021	0	2	1269.71	-1.19417	59.6623	0
	Medium			0.022	HqEEESETEEDEEDTPGHK	1	1	1	Q5D862	Q2(Deamidated)							0	0.3896	2.1675	0	4	2255.89	8.53648	33.2378	0
P81605	Dermcidin	DCD	0	11.2768	15.2028	22.73	2	3	3	5	catalytic activity	extracellular	metabolic process; defense response; response to stimulus		117159	[GO:0005576]; GO:0005575 [GO:0006508]; GO:0016485; GO:0051604; GO:0010467; GO:0019538; GO:0043170; GO:0044238; GO:0071704; GO:0008152; GO:0008150 [GO:0008233]; GO:0016787; GO:0003824; GO:0003674 [GO:0016787]; GO:0003824; GO:0003674 [GO:0031640]; GO:0001906; GO:0044364; GO:0008150; GO:0035821; GO:0051704; GO:0065008; GO:0065007 [GO:0042742]; GO:0009617; GO:0098542; GO:0051707; GO:0006952; GO:00432…	110	6.53662
	A2			q-Value	Sequence	# PSMs	# Proteins	# Protein Groups	Protein Group Accessions	Modifications							ΔCn	PEP	XCorr	Probability	Charge	MH+ [Da]	ΔM [ppm]	RT [min]	# Missed Cleavages
	High			0	LGKDAVEDLESVGK	1	2	1	P81605								0	0.008805	3.53322	0	2	1459.76	-1.9149	48.1583	1
	High			0	DAVEDLESVGK	2	2	1	P81605								0	0.0142	3.05581	0	2	1161.56	-0.454121	48.4825	0
	High			0	ENAGEDPGLAR	2	2	1	P81605								0	0.03142	2.84934	0	2	1128.53	-0.269147	37.2563	0
P20930	Filaggrin	FLG	0	434.922	9.5704	0.54	1	2	2	3	structural molecule activity; metal ion binding	cytoplasm	development		388698	[GO:0005198]; GO:0003674 [GO:0005509]; GO:0046872; GO:0043169; GO:0043167; GO:0005488; GO:0003674 [GO:0005737]; GO:0044424; GO:0005622; GO:0044464; GO:0005575; GO:0005623 [GO:0046872]; GO:0043169; GO:0043167; GO:0005488; GO:0003674 [GO:0061436]; GO:0033561; GO:0043588; GO:0050891; GO:0048513; GO:0030104; GO:0050878; GO:0048731; GO:0048856; GO:0048878; GO:0044707; GO:0065008; GO:0007275; GO:003250…	4061	9.24658
	A2			q-Value	Sequence	# PSMs	# Proteins	# Protein Groups	Protein Group Accessions	Modifications							ΔCn	PEP	XCorr	Probability	Charge	MH+ [Da]	ΔM [ppm]	RT [min]	# Missed Cleavages
	High			0	LAQAYYESTR	2	1	1	P20930								0	0.008965	3.38022	0	2	1201.58	-0.233895	40.7902	0
	High			0.002	NKTEnTRLGDnR	1	1	1	P20930	N5(Deamidated); N11(Deamidated)							0	0.1397	3.14215	0	2	1419.68	0.0685686	34.2004	2
Q02413	Desmoglein-1	DSG1	0	113.676	47.982	13.73	1	11	11	18	metal ion binding; protein binding	cytoplasm; cytosol; membrane; extracellular	cell death; cell organization and biogenesis; response to stimulus; metabolic process; regulation of biological process; reproduction	Pf00028; Pf01049	1828	[GO:0005509]; GO:0046872; GO:0043169; GO:0043167; GO:0005488; GO:0003674 [GO:0005829]; GO:0044444; GO:0005737; GO:0044424; GO:0005622; GO:0044464; GO:0005575; GO:0005623 [GO:0005886]; GO:0016020; GO:0044464; GO:0071944; GO:0005575; GO:0005623 [GO:0005911]; GO:0030054; GO:0005575 [GO:0006915]; GO:0012501; GO:0008219; GO:0016265; GO:0044763; GO:0044699; GO:0009987; GO:0008150 [GO:0006921]; GO:00224…	1049	5.03369
	A2			q-Value	Sequence	# PSMs	# Proteins	# Protein Groups	Protein Group Accessions	Modifications							ΔCn	PEP	XCorr	Probability	Charge	MH+ [Da]	ΔM [ppm]	RT [min]	# Missed Cleavages
	High			0	ISGVGIDQPPYGIFVINQK	2	1	1	Q02413								0	0.06278	3.74819	0	3	2045.11	0.582841	58.5466	0
	High			0	TYVVTGNmGSNDK	2	1	1	Q02413	M8(Oxidation)							0	0.001321	3.42052	0	2	1401.63	0.0806886	37.1388	0
	High			0	EQYGQYALAVR	2	1	1	Q02413								0	0.04676	3.08612	0	2	1297.65	-0.61938	47.3915	0
	High			0	AEFHHSImSQYK	2	1	1	Q02413	M8(Oxidation)							0	0.07736	2.92817	0	3	1493.68	0.300733	36.553	0
	High			0	VGDFVATDLDTGRPSTTVR	2	1	1	Q02413								0	0.02059	2.46303	0	3	2007.01	-0.00296772	47.7479	0
	High			0	ALNSmGQDLERPLELR	2	1	1	Q02413	M5(Oxidation)							0	0.1096	2.22929	0	3	1857.95	0.492416	48.0214	0
	High			0.001	IHSDcAANQQVTYR	1	1	1	Q02413	C5(Carbamidomethyl)							0	0.1232	2.71875	0	3	1662.77	0.45773	36.8976	0
	High			0.002	TmNNFLDR	1	1	1	Q02413	M2(Oxidation)							0	0.1425	2.63949	0	2	1026.46	-2.75817	43.2246	0
	High			0.002	QEPSDSPmFIINR	1	1	1	Q02413	M8(Oxidation)							0	0.1686	2.39216	0	2	1549.73	-0.224251	48.4024	0
	High			0.003	EmQDLGGGER	1	1	1	Q02413	M2(Oxidation)							0	0.1708	2.732	0	2	1107.47	0.0849783	33.2879	0
	Medium			0.037	EQYNmLGGK	2	1	1	Q02413	M5(Oxidation)							0	0.4629	2.0194	0	2	1055.48	-0.533441	37.1711	0
P31944	Caspase-14	CASP14	0	27.662	25.3598	26.03	1	6	6	8	catalytic activity	nucleus; cytoplasm; cytoskeleton; extracellular	metabolic process; cell death; development; cell communication; regulation of biological process; response to stimulus; cell differentiation	Pf00656	23581	[GO:0004197]; GO:0004175; GO:0008234; GO:0070011; GO:0008233; GO:0016787; GO:0003824; GO:0003674 [GO:0005634]; GO:0043231; GO:0043227; GO:0043229; GO:0043226; GO:0044424; GO:0005575; GO:0005622; GO:0044464; GO:0005623 [GO:0005737]; GO:0044424; GO:0005622; GO:0044464; GO:0005575; GO:0005623 [GO:0006508]; GO:0019538; GO:0043170; GO:0044238; GO:0071704; GO:0008152; GO:0008150 [GO:0006915]; GO:001250…	242	5.57959
	A2			q-Value	Sequence	# PSMs	# Proteins	# Protein Groups	Protein Group Accessions	Modifications							ΔCn	PEP	XCorr	Probability	Charge	MH+ [Da]	ΔM [ppm]	RT [min]	# Missed Cleavages
	High			0	LENLFEALNNK	1	1	1	P31944								0	0.006546	4.27385	0	2	1304.69	1.54806	57.1574	0
	High			0	mAEAELVQEGK	1	1	1	P31944	M1(Oxidation)							0	0.006648	4.07561	0	2	1220.58	-0.0959375	39.7096	0
	High			0	RDPTAEQFQEELEK	2	1	1	P31944								0	0.08202	4.01711	0	2	1719.82	0.654939	46.8549	1
	High			0	TNPEIQSTLR	1	1	1	P31944								0	0.05697	2.32287	0	2	1158.61	-0.101541	41.8583	0
	High			0	LALILcVTK	1	1	1	P31944	C6(Carbamidomethyl)							0	0.03377	2.22605	0	2	1030.63	-0.102074	54.7185	0
	High			0	FQQAIDSR	2	1	1	P31944								0	0.09473	2.16757	0	2	964.484	-0.995442	37.5379	0
Q08554-2	Isoform 1B of Desmocollin-1	DSC1	0	93.776	12.2498	6.07	2	4	4	5	metal ion binding	membrane; extracellular		Pf00028; Pf08758	1823	[GO:0005509]; GO:0046872; GO:0043169; GO:0043167; GO:0005488; GO:0003674 [GO:0005886]; GO:0016020; GO:0044464; GO:0071944; GO:0005575; GO:0005623 [GO:0005921]; GO:0005911; GO:0030054; GO:0005575 [GO:0007155]; GO:0022610; GO:0008150 [GO:0007156]; GO:0098609; GO:0007155; GO:0022610; GO:0008150 [GO:0016020]; GO:0005575 [GO:0016021]; GO:0031224; GO:0044425; GO:0005575; GO:0016020 [GO:0030057]; GO:000…	840	5.52881
	A2			q-Value	Sequence	# PSMs	# Proteins	# Protein Groups	Protein Group Accessions	Modifications							ΔCn	PEP	XCorr	Probability	Charge	MH+ [Da]	ΔM [ppm]	RT [min]	# Missed Cleavages
	High			0	DTGDIFcTR	1	2	1	Q08554-2	C7(Carbamidomethyl)							0	0.06606	3.29125	0	2	1084.47	-0.233774	47.1172	0
	High			0	VQDQDLPNTPHSK	2	2	1	Q08554-2								0	0.08716	3.22535	0	3	1478.72	0.207759	36.4102	0
	High			0	IEDDNDNAPYFEHR	1	2	1	Q08554-2								0	0.07557	1.67569	0	3	1734.74	-0.0902848	42.9349	0
	High			0.003	VTATDLDEPDTLHTR	1	2	1	Q08554-2								0	0.1829	3.52454	0	2	1683.82	0.167408	43.0385	0
Proposed contaminants - other (no RNA)
Replicate 1
-
Replicate 2
Q6UWP8	Suprabasin	SBSN	0	60.5046	15.955	15.25	1	2	2	3		extracellular; cytoplasm			374897	[GO:0005576]; GO:0005575 [GO:0005737]; GO:0044424; GO:0005622; GO:0044464; GO:0005575; GO:0005623 [GO:0070062]; GO:0031988; GO:0065010; GO:0031982; GO:0043227; GO:0043230; GO:0043226; GO:0044421; GO:0005575; GO:0005576	590	7.00537
	A2			q-Value	Sequence	# PSMs	# Proteins	# Protein Groups	Protein Group Accessions	Modifications							ΔCn	PEP	XCorr	Probability	Charge	MH+ [Da]	ΔM [ppm]	RT [min]	# Missed Cleavages
	High			0	FGQGAHHAAGQAGNEAGR	2	1	1	Q6UWP8								0	0.0002895	6.17121	0	3	1735.8	-0.0149197	31.5113	0
	High			0	FGQGVHHAAGQAGNEAGR	1	1	1	Q6UWP8								0	0.0001041	4.87203	0	3	1763.83	0.268403	33.2606	0
Q08188	Protein-glutamine gamma-glutamyltransferase E	TGM3	0	76.5836	14.2189	5.48	1	4	4	5	metal ion binding; catalytic activity; nucleotide binding	cytoplasm; membrane; extracellular	metabolic process; cell differentiation; development; cell organization and biogenesis	Pf00868; Pf00927; Pf01841	7053	[GO:0000287]; GO:0046872; GO:0043169; GO:0043167; GO:0005488; GO:0003674 [GO:0003810]; GO:0016755; GO:0016746; GO:0016740; GO:0003824; GO:0003674 [GO:0003824]; GO:0003674 [GO:0003924]; GO:0017111; GO:0016462; GO:0016818; GO:0016817; GO:0016787; GO:0003824; GO:0003674 [GO:0005509]; GO:0046872; GO:0043169; GO:0043167; GO:0005488; GO:0003674 [GO:0005525]; GO:0032550; GO:0032561; GO:0035639; GO:00018…	693	5.85889
	A2			q-Value	Sequence	# PSMs	# Proteins	# Protein Groups	Protein Group Accessions	Modifications							ΔCn	PEP	XCorr	Probability	Charge	MH+ [Da]	ΔM [ppm]	RT [min]	# Missed Cleavages
	High			0	VPDESEVVVER	2	1	1	Q08188								0	0.03762	3.46371	0	2	1257.63	-0.147653	42.6095	0
	High			0	DAATDVASR	1	1	1	Q08188								0	0.07455	2.90763	0	2	905.432	0.00917845	34.2271	0
	High			0	VAGmLAVGK	1	1	1	Q08188	M4(Oxidation)							0	0.07003	2.28257	0	2	861.486	-0.56866	38.5568	0
	High			0.006	YPEGSDQER	1	1	1	Q08188								0	0.2799	2.49389	0	2	1080.46	-0.34374	33.157	0
J3KRG2	Gasdermin-A (Fragment)	GSDMA	0	17.8812	8.62658	10.69	2	2	2	4							159	6.02393
	A2			q-Value	Sequence	# PSMs	# Proteins	# Protein Groups	Protein Group Accessions	Modifications							ΔCn	PEP	XCorr	Probability	Charge	MH+ [Da]	ΔM [ppm]	RT [min]	# Missed Cleavages
	High			0	VEGDVDVPK	2	2	1	J3KRG2								0	0.0617	2.18414	0	2	957.489	-0.0576562	39.0479	0
	High			0	ALETVQER	2	2	1	J3KRG2								0	0.09603	1.92454	0	2	945.5	0.275451	36.8504	0

## Sheet: PPZ0506_T47Dmock
Antibody:	PPZ0506 (ERbeta)
Sample:	Negative control ERbeta
Cells:	T47D
ER status:	ERalpha positive, ERbeta negative
Accession	Description	Gene symbol	RNA-seq	MW [kDa]	Score	Coverage	# Proteins	# Unique Peptides	# Peptides	# PSMs	Molecular Function	Cellular Component	Biological Process	Pfam IDs	Gene IDs	GO Terms	# AAs	calc. pI
50-80 kDa
Targeted protein
	Estrogen receptor beta	ESR2	0	59	Not expressed - Not detected
Proposed unspecific targets (detected in both replicates):
-
Unspecific proteins (detected in only one of the replicates)
Replicate 1:
-
Replicate 2:
P02545-2	Isoform C of Prelamin-A/C	LMNA	56	65.0956	13.3037	3.67	4	2	2	4	structural molecule activity; protein binding	nucleus; membrane; cytoskeleton; organelle lumen; cytoplasm; cytosol	cell death; cell organization and biogenesis; cell communication; metabolic process; regulation of biological process; response to stimulus; reproduction; development; cellular component movement; transport; cell differentiation	Pf00038; Pf00932; Pf12128	4000	[GO:0000278]; GO:0007049; GO:0044763; GO:0009987; GO:0044699; GO:0008150 [GO:0005198]; GO:0003674 [GO:0005515]; GO:0005488; GO:0003674 [GO:0005634]; GO:0043231; GO:0043227; GO:0043229; GO:0043226; GO:0044424; GO:0005575; GO:0005622; GO:0044464; GO:0005623 [GO:0005635]; GO:0012505; GO:0031967; GO:0044428; GO:0044464; GO:0031975; GO:0043227; GO:0044446; GO:0005634; GO:0005575; GO:0005623; GO:004322…	572	6.84424
	A2			q-Value	Sequence	# PSMs	# Proteins	# Protein Groups	Protein Group Accessions	Modifications							ΔCn	PEP	XCorr	Probability	Charge	MH+ [Da]	ΔM [ppm]	RT [min]	# Missed Cleavages
	High			0	VAVEEVDEEGK	3	4	1	P02545-2								0	0.08646	3.60802	0	2	1203.57	-2.62795	39.4162	0
	High			0	ITESEEVVSR	1	4	1	P02545-2								0	0.02225	3.42158	0	2	1148.58	-0.759626	38.8596	0
Proposed general binders:
Replicate: 1
-
Replicate 2:
P11142-2	Isoform 2 of Heat shock cognate 71 kDa protein	HSPA8	1115	53.4844	14.434	8.11	4	3	3	5	protein binding; nucleotide binding; catalytic activity	nucleus; spliceosomal complex; organelle lumen; cytoplasm; cytosol; membrane; cell surface; extracellular	cell organization and biogenesis; metabolic process; transport; response to stimulus; cell communication; cell differentiation; cellular component movement; development; regulation of biological process	Pf00012; Pf06723	3312	[GO:0000902]; GO:0032989; GO:0009653; GO:0016043; GO:0048869; GO:0032502; GO:0048856; GO:0071840; GO:0044763; GO:0044767; GO:0008150; GO:0009987; GO:0044699 [GO:0000974]; GO:0043234; GO:0032991; GO:0005575 [GO:0005102]; GO:0005515; GO:0005488; GO:0003674 [GO:0005515]; GO:0005488; GO:0003674 [GO:0005524]; GO:0032550; GO:0032559; GO:0035639; GO:0001883; GO:0032549; GO:0030554; GO:0032555; GO:004316…	493	5.85889
	A2			q-Value	Sequence	# PSMs	# Proteins	# Protein Groups	Protein Group Accessions	Modifications							ΔCn	PEP	XCorr	Probability	Charge	MH+ [Da]	ΔM [ppm]	RT [min]	# Missed Cleavages
	High			0	VEIIANDQGNR	3	4	1	P11142-2								0	0.02825	3.12424	0	2	1228.63	1.38939	40.6877	0
	High			0	TTPSYVAFTDTER	1	4	1	P11142-2								0	0.05147	2.77473	0	2	1487.7	0.348541	48.3253	0
	Medium			0.016	STAGDTHLGGEDFDNR	1	4	1	P11142-2								0	0.1923	2.8077	0	3	1691.72	-0.637697	41.0777	0
P38646	Stress-70 protein, mitochondrial	HSPA9	210	73.6348	6.8691	3.09	1	2	2	2	nucleotide binding; protein binding	nucleus; organelle lumen; cytoplasm; mitochondrion; cell surface; extracellular	cell organization and biogenesis; metabolic process; transport; cell death; regulation of biological process	Pf00012; Pf06723	3313	[GO:0000166]; GO:0036094; GO:1901265; GO:0005488; GO:0097159; GO:1901363; GO:0003674 [GO:0000902]; GO:0032989; GO:0009653; GO:0016043; GO:0048869; GO:0032502; GO:0048856; GO:0071840; GO:0044763; GO:0044767; GO:0008150; GO:0009987; GO:0044699 [GO:0005515]; GO:0005488; GO:0003674 [GO:0005524]; GO:0032550; GO:0032559; GO:0035639; GO:0001883; GO:0032549; GO:0030554; GO:0032555; GO:0043168; GO:1901265…	679	6.16357
	A2			q-Value	Sequence	# PSMs	# Proteins	# Protein Groups	Protein Group Accessions	Modifications							ΔCn	PEP	XCorr	Probability	Charge	MH+ [Da]	ΔM [ppm]	RT [min]	# Missed Cleavages
	High			0	VLENAEGAR	1	1	1	P38646								0	0.03269	3.16694	0	2	958.497	1.65099	34.8177	0
	Medium			0.02	QAASSLQQASLK	1	1	1	P38646								0	0.2417	3.70217	0	2	1231.66	-4.68353	40.1903	0
Skin-related proteins
Replicate 1:
P81605	Dermcidin	DCD	0	11.2768	9.1827	31.82	2	3	3	3	catalytic activity	extracellular	metabolic process; defense response; response to stimulus		117159	[GO:0005576]; GO:0005575 [GO:0006508]; GO:0016485; GO:0051604; GO:0010467; GO:0019538; GO:0043170; GO:0044238; GO:0071704; GO:0008152; GO:0008150 [GO:0008233]; GO:0016787; GO:0003824; GO:0003674 [GO:0016787]; GO:0003824; GO:0003674 [GO:0031640]; GO:0001906; GO:0044364; GO:0008150; GO:0035821; GO:0051704; GO:0065008; GO:0065007 [GO:0042742]; GO:0009617; GO:0098542; GO:0051707; GO:0006952; GO:00432…	110	6.53662
	A2	Sequence	# PSMs	# Proteins	# Protein Groups	Protein Group Accessions	Modifications	ΔCn	q-Value	PEP	XCorr	Probability	Charge	MH+ [Da]	ΔM [ppm]	RT [min]	# Missed Cleavages
	Medium	SSLLEKGLDGAKK	1	2	1	P81605		0	0.015	0.4676	3.34247	0	3	1345.77	2.14541	43.0716	2
	Medium	DAVEDLESVGK	1	2	1	P81605		0	0.032	0.4801	3.47507	0	2	1161.56	-0.0337554	49.7792	0
	Medium	ENAGEDPGLAR	1	2	1	P81605		0	0.032	0.4789	2.36515	0	2	1128.53	0.920697	38.3435	0
Replicate 2:
P81605	Dermcidin	DCD	0	11.2768	28.8256	47.27	1	5	5	9	catalytic activity	extracellular	metabolic process; defense response; response to stimulus		117159	[GO:0005576]; GO:0005575 [GO:0006508]; GO:0016485; GO:0051604; GO:0010467; GO:0019538; GO:0043170; GO:0044238; GO:0071704; GO:0008152; GO:0008150 [GO:0008233]; GO:0016787; GO:0003824; GO:0003674 [GO:0016787]; GO:0003824; GO:0003674 [GO:0031640]; GO:0001906; GO:0044364; GO:0008150; GO:0035821; GO:0051704; GO:0065008; GO:0065007 [GO:0042742]; GO:0009617; GO:0098542; GO:0051707; GO:0006952; GO:00432…	110	6.53662
	A2			q-Value	Sequence	# PSMs	# Proteins	# Protein Groups	Protein Group Accessions	Modifications							ΔCn	PEP	XCorr	Probability	Charge	MH+ [Da]	ΔM [ppm]	RT [min]	# Missed Cleavages
	High			0	LGKDAVEDLESVGK	2	1	1	P81605								0	0.009314	3.84507	0	3	1459.76	0.0410362	48.1793	1
	High			0	DAVEDLESVGK	3	1	1	P81605								0	0.05061	3.5549	0	2	1161.56	0.176427	48.5532	0
	High			0	ENAGEDPGLAR	2	1	1	P81605								0	0.01034	3.24259	0	2	1128.53	-1.35083	36.7769	0
	Medium			0.016	SSLLEKGLDGAKK	1	1	1	P81605								0	0.2268	2.40951	0	3	1345.77	-0.303671	42.0318	2
	Medium			0.022	GAVHDVKDVLDSVL	1	1	1	P81605								0	0.2734	3.22727	0	2	1466.79	2.37829	57.796	1
P04745	Alpha-amylase 1	AMY1A	0	57.7309	11.2833	4.7	3	2	2	3	catalytic activity; protein binding; metal ion binding	extracellular	metabolic process	Pf00128; Pf02806	276	[GO:0003824]; GO:0003674 [GO:0004556]; GO:0016160; GO:0004553; GO:0016798; GO:0016787; GO:0003824; GO:0003674 [GO:0005515]; GO:0005488; GO:0003674 [GO:0005576]; GO:0005575 [GO:0005615]; GO:0044421; GO:0005575; GO:0005576 [GO:0005975]; GO:0044238; GO:0071704; GO:0008152; GO:0008150 [GO:0007586]; GO:0044707; GO:0032501; GO:0044699; GO:0008150 [GO:0008152]; GO:0008150 [GO:0016787]; GO:0003824; GO:00…	511	6.93213
	A2			q-Value	Sequence	# PSMs	# Proteins	# Protein Groups	Protein Group Accessions	Modifications							ΔCn	PEP	XCorr	Probability	Charge	MH+ [Da]	ΔM [ppm]	RT [min]	# Missed Cleavages
	High			0	TGSGDIENYNDATQVR	2	3	1	P04745								0	0.001418	5.11587	0	2	1739.78	-1.00106	42.4503	0
	Medium			0.045	IYVSDDGK	1	3	1	P04745								0	0.3479	1.71585	0	2	896.435	-0.952743	36.7881	0
Q86YZ3	Hornerin	HRNR	0	282.228	10.5819	7.96	1	2	2	3	catalytic activity; metal ion binding	cytoskeleton; extracellular	metabolic process; development; cell differentiation		388697	[GO:0001533]; GO:0005856; GO:0043232; GO:0043228; GO:0043229; GO:0043226; GO:0044424; GO:0005575; GO:0005622; GO:0044464; GO:0005623 [GO:0004640]; GO:0016861; GO:0016860; GO:0016853; GO:0003824; GO:0003674 [GO:0005509]; GO:0046872; GO:0043169; GO:0043167; GO:0005488; GO:0003674 [GO:0006568]; GO:0006586; GO:0009072; GO:1901605; GO:0006576; GO:0042430; GO:0006520; GO:0006725; GO:1901360; GO:0044106…	2850	10.0376
	A2			q-Value	Sequence	# PSMs	# Proteins	# Protein Groups	Protein Group Accessions	Modifications							ΔCn	PEP	XCorr	Probability	Charge	MH+ [Da]	ΔM [ppm]	RT [min]	# Missed Cleavages
	High			0	QSLGHGQHGSGSGQSPSPSR	2	1	1	Q86YZ3								0	0.0159	2.3531	0	3	1947.9	1.18256	30.2586	0
	High			0.005	SSSSGQHGSGLGESSGFGHHESSSGqSSSYSqHGSGSGHSSGYGQHGSR	1	1	1	Q86YZ3	Q26(Deamidated); Q32(Deamidated)							0	0.1666	4.92641	0	5	4750.96	7.99978	34.8743	0
Q9NZT1	Calmodulin-like protein 5	CALML5	0	15.8828	5.75127	21.92	1	2	2	2	metal ion binding		cell communication; regulation of biological process; response to stimulus; development	Pf00036	51806	[GO:0005509]; GO:0046872; GO:0043169; GO:0043167; GO:0005488; GO:0003674 [GO:0007165]; GO:0007154; GO:0044700; GO:0050794; GO:0051716; GO:0044763; GO:0023052; GO:0044699; GO:0009987; GO:0050789; GO:0050896; GO:0008150; GO:0065007 [GO:0008544]; GO:0009888; GO:0043588; GO:0048856; GO:0048513; GO:0032502; GO:0048731; GO:0008150; GO:0007275; GO:0044707; GO:0044767; GO:0032501; GO:0044699 [GO:0046872]…	146	4.43701
	A2			q-Value	Sequence	# PSMs	# Proteins	# Protein Groups	Protein Group Accessions	Modifications							ΔCn	PEP	XCorr	Probability	Charge	MH+ [Da]	ΔM [ppm]	RT [min]	# Missed Cleavages
	High			0	KLISEVDSDGDGEISFQEFLTAAK	1	1	1	Q9NZT1								0	0.01573	3.46342	0	3	2599.28	1.05616	58.6106	1
	High			0.003	NLSEAQLR	1	1	1	Q9NZT1								0	0.1127	2.28785	0	2	930.5	0.122026	40.4858	0
Q02413	Desmoglein-1	DSG1	0	113.676	7.07092	2.57	1	2	2	3	metal ion binding; protein binding	cytoplasm; cytosol; membrane; extracellular	cell death; cell organization and biogenesis; response to stimulus; metabolic process; regulation of biological process; reproduction	Pf00028; Pf01049	1828	[GO:0005509]; GO:0046872; GO:0043169; GO:0043167; GO:0005488; GO:0003674 [GO:0005829]; GO:0044444; GO:0005737; GO:0044424; GO:0005622; GO:0044464; GO:0005575; GO:0005623 [GO:0005886]; GO:0016020; GO:0044464; GO:0071944; GO:0005575; GO:0005623 [GO:0005911]; GO:0030054; GO:0005575 [GO:0006915]; GO:0012501; GO:0008219; GO:0016265; GO:0044763; GO:0044699; GO:0009987; GO:0008150 [GO:0006921]; GO:00224…	1049	5.03369
	A2			q-Value	Sequence	# PSMs	# Proteins	# Protein Groups	Protein Group Accessions	Modifications							ΔCn	PEP	XCorr	Probability	Charge	MH+ [Da]	ΔM [ppm]	RT [min]	# Missed Cleavages
	High			0	VGDFVATDLDTGRPSTTVR	2	1	1	Q02413								0	0.02929	2.44223	0	3	2007.02	0.453196	47.9103	0
	Medium			0.038	TmNNFLDR	1	1	1	Q02413	M2(Oxidation)							0	0.329	1.961	0	2	1026.46	-4.89879	43.3267	0

## Sheet: 14C8_HCT116ERb
Antibody:	14C8 (ERbeta)
Sample:	Positive control ERbeta
Cells:	HCT116-ERbeta
ER status:	ERbeta positive (lentivirus), ERalpha negative
Accession	Description	Gene symbol	RNA-seq	MW [kDa]	Score	Coverage	# Proteins	# Unique Peptides	# Peptides	# PSMs	Molecular Function	Cellular Component	Biological Process	Pfam IDs	Gene IDs	GO Terms	# AAs	calc. pI
50-80 kDa
Targeted protein
	Estrogen receptor beta isoform 1	ESR2	25	59	Not detected
Proposed unspecific targets (detected in both replicates):
Replicate: 1
H0YLB5	POU domain, class 2, transcription factor 1	POU2F1	6	56.2178	75.2633	34.66	6	12	12	21	DNA binding	nucleus	metabolic process; regulation of biological process	Pf00046; Pf00157		[GO:0003677]; GO:0003676; GO:0097159; GO:1901363; GO:0005488; GO:0003674 [GO:0003700]; GO:0001071; GO:0003674 [GO:0005634]; GO:0043231; GO:0043227; GO:0043229; GO:0043226; GO:0044424; GO:0005575; GO:0005622; GO:0044464; GO:0005623 [GO:0006355]; GO:0006351; GO:0010468; GO:2000112; GO:2001141; GO:0010467; GO:0032774; GO:0034645; GO:0060255; GO:0010556; GO:0031326; GO:0051252; GO:0043170; GO:0009059…	528	7.04932
	A2			ΔM [ppm]	Sequence	# PSMs	# Proteins	# Protein Groups	Protein Group Accessions	Modifications	ΔCn	q-Value	PEP	XCorr	Probability	Charge	MH+ [Da]	RT [min]	# Missed Cleavages
	High			-0.0461491	RIDTPSLEEPSDLEELEQFAK	2	6	1	H0YLB5		0	0	1.153e-05	5.45136	0	3	2446.2	56.4922	1
	High			-1.06504	SFLENQKPTSEEITMIADQLNMEK	1	6	1	H0YLB5		0	0	0.002339	5.20943	0	3	2796.34	57.3039	0
	High			-3.158	mNNPSETSKPSmESGDGNTGTQTnGLDFQK	5	6	1	H0YLB5	M1(Oxidation); M12(Oxidation); N24(Deamidated)	0	0	0.007627	5.15261	0	3	3205.34	41.0076	0
	High			-3.04182	WLNDAENLSSDSSLSSPSALNSPGIEGLSR	1	6	1	H0YLB5		0	0	0.008065	4.66626	0	3	3103.47	55.0159	0
	High			-2.31549	IDTPSLEEPSDLEELEQFAK	2	6	1	H0YLB5		0	0	0.004954	4.65314	0	2	2290.09	58.4338	0
	High			0.076338	SFLENQKPTSEEITmIADQLNMEK	1	6	1	H0YLB5	M15(Oxidation)	0	0	0.02515	4.57308	0	3	2812.34	56.1907	0
	High			-1.86579	LYGNDFSQTTISR	1	6	1	H0YLB5		0	0	0.0002447	4.53367	0	2	1501.73	45.8434	0
	High			-1.7447	LGFTQGDVGLAmGK	1	6	1	H0YLB5	M12(Oxidation)	0	0	0.000161	4.1018	0	2	1409.71	48.221	0
	High			-1.34483	TIAATPIQTLPQSQSTPK	1	6	1	H0YLB5		0	0	0.04939	4.04711	0	2	1882.03	45.9651	0
	High			1.6634	RINPPSSGGTSSSPIK	2	6	1	H0YLB5		0	0	0.0003396	3.99879	0	2	1584.84	37.8818	1
	High			-2.92541	LYGnDFSQTTISR	1	6	1	H0YLB5	N4(Deamidated)	0	0	1.486e-05	3.3841	0	2	1502.71	46.3106	0
	High			-1.86149	FEALNLSFK	1	6	1	H0YLB5		0	0	0.05732	2.9558	0	2	1068.57	54.2011	0
	High			-2.06409	TSIETNIR	1	6	1	H0YLB5		0	0	0.03887	2.31362	0	2	933.498	39.0656	0
	High			0.168398	INPPSSGGTSSSPIK	1	6	1	H0YLB5		0	0.003	0.1965	2.5342	0	2	1428.73	39.4075	0
Replicate: 2
H0YLB5	POU domain, class 2, transcription factor 1	POU2F1	6	56.2178	37.5726	28.22	6	8	8	15	DNA binding	nucleus	metabolic process; regulation of biological process	Pf00046; Pf00157		[GO:0003677]; GO:0003676; GO:0097159; GO:1901363; GO:0005488; GO:0003674 [GO:0003700]; GO:0001071; GO:0003674 [GO:0005634]; GO:0043231; GO:0043227; GO:0043229; GO:0043226; GO:0044424; GO:0005575; GO:0005622; GO:0044464; GO:0005623 [GO:0006355]; GO:0006351; GO:0010468; GO:2000112; GO:2001141; GO:0010467; GO:0032774; GO:0034645; GO:0060255; GO:0010556; GO:0031326; GO:0051252; GO:0043170; GO:0009059…	528	7.04932
	A2			q-Value	Sequence	# PSMs	# Proteins	# Protein Groups	Protein Group Accessions	Modifications							ΔCn	PEP	XCorr	Probability	Charge	MH+ [Da]	ΔM [ppm]	RT [min]	# Missed Cleavages
	High			0	RIDTPSLEEPSDLEELEQFAK	2	6	1	H0YLB5								0	3.123e-06	5.07025	0	3	2446.2	-0.719827	57.1367	1
	High			0	LYGNDFSQTTISR	1	6	1	H0YLB5								0	1.141e-07	4.51558	0	2	1501.73	-0.646489	46.801	0
	High			0	LGFTQGDVGLAmGK	1	6	1	H0YLB5	M12(Oxidation)							0	5.232e-06	3.92853	0	2	1409.71	1.11285	49.0845	0
	High			0	TIAATPIQTLPQSQSTPK	2	6	1	H0YLB5								0	0.006555	3.82828	0	2	1882.03	0.47128	47.0735	0
	High			0	TSIETNIR	3	6	1	H0YLB5								0	0.02226	2.10043	0	2	933.496	-4.09098	40.543	0
	Medium			0.019	mNNPSETSKPSmESGDGNTGTQTnGLDFQK	3	6	1	H0YLB5	M1(Oxidation); M12(Oxidation); N24(Deamidated)							0	0.2587	4.88051	0	3	3205.37	4.83947	41.8353	0
	Medium			0.019	WLNDAENLSSDSSLSSPSALNSPGIEGLSR	1	6	1	H0YLB5								0	0.2314	4.8782	0	3	3103.48	0.0261868	55.8713	0
	Medium			0.038	INPPSSGGTSSSPIK	2	6	1	H0YLB5								0	0.4247	1.2062	0	2	1428.73	-3.76184	40.5356	0
Unspecific proteins (detected in only one of the replicates)
Replicate: 1
P07437	Tubulin beta chain	TUBB	430	49.639	31.5446	19.37	1	6	6	10	nucleotide binding; catalytic activity; structural molecule activity; protein binding	nucleus; cytoplasm; cytosol; cytoskeleton; membrane; extracellular	metabolic process; cellular component movement; cell division; cell organization and biogenesis; cell differentiation; development; transport; defense response; response to stimulus	Pf00091; Pf03953; Pf10644	203068	[GO:0000086]; GO:0044772; GO:0044839; GO:0000278; GO:0044770; GO:0007049; GO:0022402; GO:0044763; GO:0009987; GO:0044699; GO:0008150 [GO:0000166]; GO:0036094; GO:1901265; GO:0005488; GO:0097159; GO:1901363; GO:0003674 [GO:0000278]; GO:0007049; GO:0044763; GO:0009987; GO:0044699; GO:0008150 [GO:0003924]; GO:0017111; GO:0016462; GO:0016818; GO:0016817; GO:0016787; GO:0003824; GO:0003674 [GO:0005198…	444	4.89404
	A2			ΔM [ppm]	Sequence	# PSMs	# Proteins	# Protein Groups	Protein Group Accessions	Modifications	ΔCn	q-Value	PEP	XCorr	Probability	Charge	MH+ [Da]	RT [min]	# Missed Cleavages
	High			6.28227	SGPFGqIFRPDNFVFGqSGAGNNWAK	2	1	1	P07437	Q6(Deamidated); Q17(Deamidated)	0	0	1.477e-06	6.97621	0	3	2800.33	58.4812	0
	High			-7.13143	EVDEqmLnVQNK	2	1	1	P07437	Q5(Deamidated); M6(Oxidation); N8(Deamidated)	0	0	0.009574	4.13887	0	2	1464.64	38.9667	0
	High			-0.189125	EIVHIQAGQcGNQIGAK	1	1	1	P07437	C10(Carbamidomethyl)	0	0	5.066e-05	3.8312	0	3	1822.92	41.7707	0
	High			-5.57779	EVDEQMLNVQNK	1	1	1	P07437		0	0	0.002927	3.63012	0	2	1446.68	43.815	0
	High			-5.42915	ISVYYNEATGGK	1	1	1	P07437		0	0	0.001959	3.48989	0	2	1301.63	43.3407	0
	High			-2.4396	ISEQFTAmFR	1	1	1	P07437	M8(Oxidation)	0	0	0.002887	3.29486	0	2	1245.59	48.4378	0
	High			1.46488	EVDEQmLNVQNK	1	1	1	P07437	M6(Oxidation)	0	0	0.001874	3.24302	0	2	1462.69	38.9045	0
	High			1.40542	NMMAAcDPR	1	1	1	P07437	C6(Carbamidomethyl)	0	0	0.03297	2.94046	0	2	1065.43	38.4898	0
Q8N137-5	Isoform 5 of Centrobin	CNTROB	20	97.054	12.8784	2.89	4	2	2	3		membrane	transport	Pf04632		[GO:0005886]; GO:0016020; GO:0044464; GO:0071944; GO:0005575; GO:0005623 [GO:0006810]; GO:0051234; GO:0008150; GO:0051179	864	5.22412
	A2			ΔM [ppm]	Sequence	# PSMs	# Proteins	# Protein Groups	Protein Group Accessions	Modifications	ΔCn	q-Value	PEP	XCorr	Probability	Charge	MH+ [Da]	RT [min]	# Missed Cleavages
	High			1.16845	VcELQSGNQQLEEQR	2	4	1	Q8N137-5	C2(Carbamidomethyl)	0	0	2.837e-05	5.08749	0	2	1817.85	40.5619	0
	High			0.0828751	LAQAQESSLR	1	4	1	Q8N137-5		0	0	0.01439	3.12043	0	2	1102.59	36.3868	0
I3L1U9	Actin, cytoplasmic 2, N-terminally processed (Fragment)	ACTG1	1176	23.83	5.65372	9.35	4	2	2	2	nucleotide binding; structural molecule activity	cytoplasm; cytoskeleton	cell differentiation; cell organization and biogenesis	Pf00022		[GO:0000166]; GO:0036094; GO:1901265; GO:0005488; GO:0097159; GO:1901363; GO:0003674 [GO:0005200]; GO:0005198; GO:0003674 [GO:0005524]; GO:0032550; GO:0032559; GO:0035639; GO:0001883; GO:0032549; GO:0030554; GO:0032555; GO:0043168; GO:1901265; GO:0001882; GO:0017076; GO:0032553; GO:0043167; GO:0097159; GO:1901363; GO:0036094; GO:0097367; GO:0000166; GO:0005488; GO:0003674 [GO:0005737]; GO:0044424…	214	5.43994
	A2			ΔM [ppm]	Sequence	# PSMs	# Proteins	# Protein Groups	Protein Group Accessions	Modifications	ΔCn	q-Value	PEP	XCorr	Probability	Charge	MH+ [Da]	RT [min]	# Missed Cleavages
	High			-2.63828	GYSFTTTAER	1	4	1	I3L1U9		0	0	0.007822	2.87228	0	2	1132.52	42.4508	0
	High			0.999626	AGFAGDDAPR	1	4	1	I3L1U9		0	0	0.004761	2.78144	0	2	976.449	37.919	0
Replicate: 2
-
Proposed general binders:
Replicate: 1
P11142-2	Isoform 2 of Heat shock cognate 71 kDa protein	HSPA8	706	53.4844	40.1295	16.43	3	4	6	11	protein binding; nucleotide binding; catalytic activity	nucleus; spliceosomal complex; organelle lumen; cytoplasm; cytosol; membrane; cell surface; extracellular	cell organization and biogenesis; metabolic process; transport; response to stimulus; cell communication; cell differentiation; cellular component movement; development; regulation of biological process	Pf00012; Pf06723	3312	[GO:0000902]; GO:0032989; GO:0009653; GO:0016043; GO:0048869; GO:0032502; GO:0048856; GO:0071840; GO:0044763; GO:0044767; GO:0008150; GO:0009987; GO:0044699 [GO:0000974]; GO:0043234; GO:0032991; GO:0005575 [GO:0005102]; GO:0005515; GO:0005488; GO:0003674 [GO:0005515]; GO:0005488; GO:0003674 [GO:0005524]; GO:0032550; GO:0032559; GO:0035639; GO:0001883; GO:0032549; GO:0030554; GO:0032555; GO:004316…	493	5.85889
	A2			ΔM [ppm]	Sequence	# PSMs	# Proteins	# Protein Groups	Protein Group Accessions	Modifications	ΔCn	q-Value	PEP	XCorr	Probability	Charge	MH+ [Da]	RT [min]	# Missed Cleavages
	High			-2.69259	NQVAMNPTNTVFDAK	1	3	1	P11142-2		0	0	0.0001614	5.2473	0	2	1649.79	47.7449	0
	High			-1.15302	NQVAmNPTNTVFDAK	1	3	1	P11142-2	M5(Oxidation)	0	0	0.0008087	4.54525	0	2	1665.79	44.6161	0
	High			-2.02898	SQIHDIVLVGGSTR	1	3	1	P11142-2		0	0	1.331e-05	4.10588	0	2	1481.8	45.8917	0
	High			-1.86689	TTPSYVAFTDTER	2	5	2	P11142-2;P08107-2		0	0	0.006177	3.97822	0	2	1487.7	47.5913	0
	High			0.777318	STAGDTHLGGEDFDNR	4	3	1	P11142-2		0	0	0.002065	3.89462	0	2	1691.73	40.4679	0
	High			1.09132	VEIIANDQGNR	1	5	2	P11142-2;P08107-2		0	0	8.567e-05	2.6452	0	2	1228.63	39.5041	0
	High			0.733087	RFDDAVVQSDmK	1	3	1	P11142-2	M11(Oxidation)	0	0.003	0.1924	2.11065	0	2	1426.66	38.8661	1
P27816-4	Isoform 4 of Microtubule-associated protein 4	MAP4	134	91.0985	18.457	8.03	6	5	5	6	protein binding			Pf00418		[GO:0015631]; GO:0008092; GO:0005515; GO:0005488; GO:0003674	872	9.42236
	A2			ΔM [ppm]	Sequence	# PSMs	# Proteins	# Protein Groups	Protein Group Accessions	Modifications	ΔCn	q-Value	PEP	XCorr	Probability	Charge	MH+ [Da]	RT [min]	# Missed Cleavages
	High			-1.311	VGSLDNVGHLPAGGAVK	1	6	1	P27816-4		0	0	0.00657	3.985	0	2	1590.86	44.688	0
	High			-6.28137	TTTLSGTAPAAGVVPSR	1	6	1	P27816-4		0	0	0.002792	3.56081	0	2	1585.84	43.6036	0
	High			1.11587	LATNTSAPDLK	1	6	1	P27816-4		0	0	0.06543	3.32168	0	2	1130.61	39.5069	0
	High			-0.328496	TTTAAAVASTGPSSR	2	6	1	P27816-4		0	0	0.06699	2.87596	0	2	1377.7	35.9987	0
	Medium			-0.293501	TAGPIASAQK	1	6	1	P27816-4		0	0.023	0.2363	2.11022	0	2	943.52	32.8802	0
P38646	Stress-70 protein, mitochondrial	HSPA9	211	73.6348	17.1804	9.13	1	5	5	6	nucleotide binding; protein binding	nucleus; organelle lumen; cytoplasm; mitochondrion; cell surface; extracellular	cell organization and biogenesis; metabolic process; transport; cell death; regulation of biological process	Pf00012; Pf06723	3313	[GO:0000166]; GO:0036094; GO:1901265; GO:0005488; GO:0097159; GO:1901363; GO:0003674 [GO:0000902]; GO:0032989; GO:0009653; GO:0016043; GO:0048869; GO:0032502; GO:0048856; GO:0071840; GO:0044763; GO:0044767; GO:0008150; GO:0009987; GO:0044699 [GO:0005515]; GO:0005488; GO:0003674 [GO:0005524]; GO:0032550; GO:0032559; GO:0035639; GO:0001883; GO:0032549; GO:0030554; GO:0032555; GO:0043168; GO:1901265…	679	6.16357
	A2			ΔM [ppm]	Sequence	# PSMs	# Proteins	# Protein Groups	Protein Group Accessions	Modifications	ΔCn	q-Value	PEP	XCorr	Probability	Charge	MH+ [Da]	RT [min]	# Missed Cleavages
	High			8.27754	EQQIVIqSSGGLSK	2	1	1	P38646	Q7(Deamidated)	0	0	0.01138	3.84845	0	2	1474.79	43.3174	0
	High			-0.874441	VQQTVQDLFGR	1	1	1	P38646		0	0	0.002917	3.70535	0	2	1290.68	50.1437	0
	High			-3.35791	TTPSVVAFTADGER	1	1	1	P38646		0	0	0.001959	3.54822	0	2	1450.71	47.8839	0
	High			0.313755	VLENAEGAR	1	1	1	P38646		0	0	0.00532	3.07053	0	2	958.496	33.1998	0
	High			-1.68508	QAVTNPNNTFYATK	1	1	1	P38646		0	0.003	0.2226	3.00781	0	2	1568.77	42.1349	0
Replicate: 2
P38646	Stress-70 protein, mitochondrial	HSPA9	211	73.6348	18.5729	10.6	1	6	6	6	nucleotide binding; protein binding	nucleus; organelle lumen; cytoplasm; mitochondrion; cell surface; extracellular	cell organization and biogenesis; metabolic process; transport; cell death; regulation of biological process	Pf00012; Pf06723	3313	[GO:0000166]; GO:0036094; GO:1901265; GO:0005488; GO:0097159; GO:1901363; GO:0003674 [GO:0000902]; GO:0032989; GO:0009653; GO:0016043; GO:0048869; GO:0032502; GO:0048856; GO:0071840; GO:0044763; GO:0044767; GO:0008150; GO:0009987; GO:0044699 [GO:0005515]; GO:0005488; GO:0003674 [GO:0005524]; GO:0032550; GO:0032559; GO:0035639; GO:0001883; GO:0032549; GO:0030554; GO:0032555; GO:0043168; GO:1901265…	679	6.16357
	A2			q-Value	Sequence	# PSMs	# Proteins	# Protein Groups	Protein Group Accessions	Modifications							ΔCn	PEP	XCorr	Probability	Charge	MH+ [Da]	ΔM [ppm]	RT [min]	# Missed Cleavages
	High			0	VQQTVQDLFGR	1	1	1	P38646								0	0.0009209	3.38201	0	2	1290.68	0.922546	50.8522	0
	High			0	VLENAEGAR	1	1	1	P38646								0	0.0001252	3.1687	0	2	958.496	0.250076	35.2325	0
	High			0	TTPSVVAFTADGER	1	1	1	P38646								0	0.00213	3.08462	0	2	1450.72	0.42862	48.7509	0
	High			0	QAASSLQQASLK	1	1	1	P38646								0	0.002102	3.05066	0	2	1231.66	-4.38619	40.5095	0
	High			0	QAVTNPNNTFYATK	1	1	1	P38646								0	0.0002222	3.00132	0	2	1568.77	0.6493	43.1141	0
	High			0	AQFEGIVTDLIR	1	1	1	P38646								0	0.002791	2.88562	0	2	1361.74	0.498105	58.76	0
P11142-2	Isoform 2 of Heat shock cognate 71 kDa protein	HSPA8	706	53.4844	12.0432	5.48	4	2	2	4	protein binding; nucleotide binding; catalytic activity	nucleus; spliceosomal complex; organelle lumen; cytoplasm; cytosol; membrane; cell surface; extracellular	cell organization and biogenesis; metabolic process; transport; response to stimulus; cell communication; cell differentiation; cellular component movement; development; regulation of biological process	Pf00012; Pf06723	3312	[GO:0000902]; GO:0032989; GO:0009653; GO:0016043; GO:0048869; GO:0032502; GO:0048856; GO:0071840; GO:0044763; GO:0044767; GO:0008150; GO:0009987; GO:0044699 [GO:0000974]; GO:0043234; GO:0032991; GO:0005575 [GO:0005102]; GO:0005515; GO:0005488; GO:0003674 [GO:0005515]; GO:0005488; GO:0003674 [GO:0005524]; GO:0032550; GO:0032559; GO:0035639; GO:0001883; GO:0032549; GO:0030554; GO:0032555; GO:004316…	493	5.85889
	A2			q-Value	Sequence	# PSMs	# Proteins	# Protein Groups	Protein Group Accessions	Modifications							ΔCn	PEP	XCorr	Probability	Charge	MH+ [Da]	ΔM [ppm]	RT [min]	# Missed Cleavages
	High			0	VEIIANDQGNR	3	4	1	P11142-2								0	3.621e-05	3.39847	0	2	1228.63	-1.78997	40.7428	0
	Medium			0.022	STAGDTHLGGEDFDNR	1	4	1	P11142-2								0	0.2772	2.84507	0	3	1691.73	0.0117188	41.3214	0
B5MEG9	Microtubule-associated protein 4 (Fragment)	MAP4	134	74.9863	7.95642	2.95	7	2	2	3	protein binding	cytoplasm; cytoskeleton		Pf00418		[GO:0005737]; GO:0044424; GO:0005622; GO:0044464; GO:0005575; GO:0005623 [GO:0005856]; GO:0043232; GO:0043228; GO:0043229; GO:0043226; GO:0044424; GO:0005575; GO:0005622; GO:0044464; GO:0005623 [GO:0005874]; GO:0015630; GO:0043234; GO:0044430; GO:0005856; GO:0032991; GO:0044446; GO:0043232; GO:0005575; GO:0043229; GO:0044422; GO:0044424; GO:0043228; GO:0043226; GO:0005622; GO:0044464; GO:0005623 …	712	9.49561
	A2			q-Value	Sequence	# PSMs	# Proteins	# Protein Groups	Protein Group Accessions	Modifications							ΔCn	PEP	XCorr	Probability	Charge	MH+ [Da]	ΔM [ppm]	RT [min]	# Missed Cleavages
	High			0	LATNTSAPDLK	2	7	1	B5MEG9								0	0.0001417	3.04965	0	2	1130.6	-3.74275	40.6383	0
	High			0	TAGPIASAQK	1	7	1	B5MEG9								0	7.909e-06	2.73014	0	2	943.521	0.0946318	34.9394	0
Skin-related proteins
Replicate 1:
Q9NZT1	Calmodulin-like protein 5	CALML5	0	15.8828	32.7472	37.67	1	4	4	7	metal ion binding		cell communication; regulation of biological process; response to stimulus; development	Pf00036	51806	[GO:0005509]; GO:0046872; GO:0043169; GO:0043167; GO:0005488; GO:0003674 [GO:0007165]; GO:0007154; GO:0044700; GO:0050794; GO:0051716; GO:0044763; GO:0023052; GO:0044699; GO:0009987; GO:0050789; GO:0050896; GO:0008150; GO:0065007 [GO:0008544]; GO:0009888; GO:0043588; GO:0048856; GO:0048513; GO:0032502; GO:0048731; GO:0008150; GO:0007275; GO:0044707; GO:0044767; GO:0032501; GO:0044699 [GO:0046872]…	146	4.43701
	A2			ΔM [ppm]	Sequence	# PSMs	# Proteins	# Protein Groups	Protein Group Accessions	Modifications	ΔCn	q-Value	PEP	XCorr	Probability	Charge	MH+ [Da]	RT [min]	# Missed Cleavages
	High			-3.25248	AFSAVDTDGNGTINAQELGAALK	2	1	1	Q9NZT1		0	0	0.0002796	5.65945	0	2	2263.11	53.1995	0
	High			-1.32912	LISEVDSDGDGEISFQEFLTAAK	2	1	1	Q9NZT1		0	0	0.001167	5.29508	0	2	2471.18	60.1581	0
	High			-1.69119	KLISEVDSDGDGEISFQEFLTAAK	2	1	1	Q9NZT1		0	0	0.01299	4.37687	0	3	2599.27	57.8302	1
	Medium			1.30271	NLSEAQLR	1	1	1	Q9NZT1		0	0.044	0.3305	2.3799	0	2	930.502	39.6881	0
P81605	Dermcidin	DCD	0	11.2768	21.5797	34.55	2	4	4	6	catalytic activity	extracellular	metabolic process; defense response; response to stimulus		117159	[GO:0005576]; GO:0005575 [GO:0006508]; GO:0016485; GO:0051604; GO:0010467; GO:0019538; GO:0043170; GO:0044238; GO:0071704; GO:0008152; GO:0008150 [GO:0008233]; GO:0016787; GO:0003824; GO:0003674 [GO:0016787]; GO:0003824; GO:0003674 [GO:0031640]; GO:0001906; GO:0044364; GO:0008150; GO:0035821; GO:0051704; GO:0065008; GO:0065007 [GO:0042742]; GO:0009617; GO:0098542; GO:0051707; GO:0006952; GO:00432…	110	6.53662
	A2			ΔM [ppm]	Sequence	# PSMs	# Proteins	# Protein Groups	Protein Group Accessions	Modifications	ΔCn	q-Value	PEP	XCorr	Probability	Charge	MH+ [Da]	RT [min]	# Missed Cleavages
	High			-1.41316	LGKDAVEDLESVGK	3	2	1	P81605		0	0	0.0009807	4.09659	0	2	1459.76	47.6018	1
	High			-4.02724	DAVEDLESVGK	1	2	1	P81605		0	0	0.004718	3.62986	0	2	1161.56	47.7328	0
	High			-0.575792	SSLLEKGLDGAKK	1	2	1	P81605		0	0	0.02743	3.54932	0	3	1345.77	41.4367	2
	High			-0.0528119	ENAGEDPGLAR	1	2	1	P81605		0	0	0.03236	2.79578	0	2	1128.53	35.6301	0
Replicate: 2
P81605	Dermcidin	DCD	0	11.2768	34.739	22.73	2	3	3	11	catalytic activity	extracellular	metabolic process; defense response; response to stimulus		117159	[GO:0005576]; GO:0005575 [GO:0006508]; GO:0016485; GO:0051604; GO:0010467; GO:0019538; GO:0043170; GO:0044238; GO:0071704; GO:0008152; GO:0008150 [GO:0008233]; GO:0016787; GO:0003824; GO:0003674 [GO:0016787]; GO:0003824; GO:0003674 [GO:0031640]; GO:0001906; GO:0044364; GO:0008150; GO:0035821; GO:0051704; GO:0065008; GO:0065007 [GO:0042742]; GO:0009617; GO:0098542; GO:0051707; GO:0006952; GO:00432…	110	6.53662
	A2			q-Value	Sequence	# PSMs	# Proteins	# Protein Groups	Protein Group Accessions	Modifications							ΔCn	PEP	XCorr	Probability	Charge	MH+ [Da]	ΔM [ppm]	RT [min]	# Missed Cleavages
	High			0	LGKDAVEDLESVGK	2	2	1	P81605								0	3.279e-05	4.00359	0	3	1459.76	0.0410362	48.2435	1
	High			0	DAVEDLESVGK	4	2	1	P81605								0	0.0004452	3.85239	0	2	1161.56	0.281519	48.5949	0
	High			0	ENAGEDPGLAR	5	2	1	P81605								0	0.0001567	3.15269	0	2	1128.53	0.0553558	37.6203	0
Q9NZT1	Calmodulin-like protein 5	CALML5	0	15.8828	6.71437	21.23	1	2	2	2	metal ion binding		cell communication; regulation of biological process; response to stimulus; development	Pf00036	51806	[GO:0005509]; GO:0046872; GO:0043169; GO:0043167; GO:0005488; GO:0003674 [GO:0007165]; GO:0007154; GO:0044700; GO:0050794; GO:0051716; GO:0044763; GO:0023052; GO:0044699; GO:0009987; GO:0050789; GO:0050896; GO:0008150; GO:0065007 [GO:0008544]; GO:0009888; GO:0043588; GO:0048856; GO:0048513; GO:0032502; GO:0048731; GO:0008150; GO:0007275; GO:0044707; GO:0044767; GO:0032501; GO:0044699 [GO:0046872]…	146	4.43701
	A2			q-Value	Sequence	# PSMs	# Proteins	# Protein Groups	Protein Group Accessions	Modifications							ΔCn	PEP	XCorr	Probability	Charge	MH+ [Da]	ΔM [ppm]	RT [min]	# Missed Cleavages
	High			0	AFSAVDTDGNGTINAQELGAALK	1	1	1	Q9NZT1								0	0.007189	4.47622	0	2	2263.11	-2.38945	54.1327	0
	High			0	NLSEAQLR	1	1	1	Q9NZT1								0	0.02216	2.23814	0	2	930.499	-1.91139	40.7394	0
C9J0E4	Cystatin-A	CSTA	33	7.08178	5.26398	30.16	2	2	2	2	enzyme regulator activity		metabolic process; regulation of biological process	Pf00031		[GO:0004866]; GO:0030414; GO:0061135; GO:0004857; GO:0061134; GO:0030234; GO:0003674 [GO:0004869]; GO:0004866; GO:0030414; GO:0061135; GO:0004857; GO:0061134; GO:0030234; GO:0003674 [GO:0005622]; GO:0044464; GO:0005575; GO:0005623 [GO:0010951]; GO:0010466; GO:0052548; GO:0051346; GO:0052547; GO:0043086; GO:0051336; GO:0044092; GO:0050790; GO:0065009; GO:0019222; GO:0065007; GO:0008152; GO:0050789…	63	7.23975
	A2			q-Value	Sequence	# PSMs	# Proteins	# Protein Groups	Protein Group Accessions	Modifications							ΔCn	PEP	XCorr	Probability	Charge	MH+ [Da]	ΔM [ppm]	RT [min]	# Missed Cleavages
	High			0	TQVVAGTNYYIK	1	2	1	C9J0E4								0	0.0002445	3.54574	0	2	1356.72	0.30428	46.3832	0
	High			0.006	LEAVQYK	1	2	1	C9J0E4								0	0.13	1.71824	0	2	850.467	0.268499	40.1322	0
I6L8B7	Fatty acid-binding protein, epidermal	FABP5	2	11.2495	8.51934	19.8	2	2	2	3	transporter activity; protein binding	cytoplasm; extracellular	metabolic process; transport; development; response to stimulus	Pf00061	2171	[GO:0005215]; GO:0003674 [GO:0005504]; GO:0008289; GO:0033293; GO:0005488; GO:0031406; GO:0003674; GO:0043168; GO:0043177; GO:0043167; GO:0036094 [GO:0005515]; GO:0005488; GO:0003674 [GO:0005737]; GO:0044424; GO:0005622; GO:0044464; GO:0005575; GO:0005623 [GO:0006006]; GO:0019318; GO:0005996; GO:0044723; GO:0005975; GO:0044710; GO:0044238; GO:0071704; GO:0008152; GO:0044699; GO:0008150 [GO:000662…	101	6.07471
	A2			q-Value	Sequence	# PSMs	# Proteins	# Protein Groups	Protein Group Accessions	Modifications							ΔCn	PEP	XCorr	Probability	Charge	MH+ [Da]	ΔM [ppm]	RT [min]	# Missed Cleavages
	High			0	TTQFScTLGEK	2	2	1	I6L8B7	C6(Carbamidomethyl)							0	0.0009533	2.96924	0	2	1271.59	0.192175	43.2636	0
	High			0.006	FEETTADGR	1	2	1	I6L8B7								0	0.1328	2.61622	0	2	1025.45	0.532243	35.5262	0
P31944	Caspase-14	CASP14	0	27.662	7.58014	13.22	1	3	3	3	catalytic activity	nucleus; cytoplasm; cytoskeleton; extracellular	metabolic process; cell death; development; cell communication; regulation of biological process; response to stimulus; cell differentiation	Pf00656	23581	[GO:0004197]; GO:0004175; GO:0008234; GO:0070011; GO:0008233; GO:0016787; GO:0003824; GO:0003674 [GO:0005634]; GO:0043231; GO:0043227; GO:0043229; GO:0043226; GO:0044424; GO:0005575; GO:0005622; GO:0044464; GO:0005623 [GO:0005737]; GO:0044424; GO:0005622; GO:0044464; GO:0005575; GO:0005623 [GO:0006508]; GO:0019538; GO:0043170; GO:0044238; GO:0071704; GO:0008152; GO:0008150 [GO:0006915]; GO:001250…	242	5.57959
	A2			q-Value	Sequence	# PSMs	# Proteins	# Protein Groups	Protein Group Accessions	Modifications							ΔCn	PEP	XCorr	Probability	Charge	MH+ [Da]	ΔM [ppm]	RT [min]	# Missed Cleavages
	High			0	RDPTAEQFQEELEK	1	1	1	P31944								0	0.000258	2.89997	0	3	1719.82	0.18576	47.1825	1
	High			0	FQQAIDSR	1	1	1	P31944								0	3.465e-05	2.70646	0	2	964.485	0.206929	37.9948	0
	High			0	TNPEIQSTLR	1	1	1	P31944								0	0.009413	1.9737	0	2	1158.61	-0.101541	42.2469	0
Proposed contaminants - other (no RNA)
Replicate: 1
P08107-2	Isoform 2 of Heat shock 70 kDa protein 1A/1B	HSPA1A	0.5039	63.8979	17.9917	9.73	2	3	5	6				Pf00012; Pf06723			586	5.70654
	A2			ΔM [ppm]	Sequence	# PSMs	# Proteins	# Protein Groups	Protein Group Accessions	Modifications	ΔCn	q-Value	PEP	XCorr	Probability	Charge	MH+ [Da]	RT [min]	# Missed Cleavages
	High			-1.86689	TTPSYVAFTDTER	2	5	2	P11142-2;P08107-2		0	0	0.006177	3.97822	0	2	1487.7	47.5913	0
	High			-1.07503	NQVALNPQNTVFDAK	1	2	1	P08107-2		0	0	0.007277	3.96635	0	2	1658.85	48.3918	0
	High			1.09132	VEIIANDQGNR	1	5	2	P11142-2;P08107-2		0	0	8.567e-05	2.6452	0	2	1228.63	39.5041	0
	High			1.71088	YKAEDEVQR	1	2	1	P08107-2		0	0	0.05475	2.57381	0	2	1137.56	23.2312	1
	High			-0.26414	SAVEDEGLK	1	2	1	P08107-2		0	0	0.03796	2.06903	0	2	947.468	36.57	0
Replicate: 2
Q6UWP8	Suprabasin	SBSN	0	60.5046	12.7777	15.25	1	2	2	3		extracellular; cytoplasm			374897	[GO:0005576]; GO:0005575 [GO:0005737]; GO:0044424; GO:0005622; GO:0044464; GO:0005575; GO:0005623 [GO:0070062]; GO:0031988; GO:0065010; GO:0031982; GO:0043227; GO:0043230; GO:0043226; GO:0044421; GO:0005575; GO:0005576	590	7.00537
	A2			q-Value	Sequence	# PSMs	# Proteins	# Protein Groups	Protein Group Accessions	Modifications							ΔCn	PEP	XCorr	Probability	Charge	MH+ [Da]	ΔM [ppm]	RT [min]	# Missed Cleavages
	High			0	FGQGVHHAAGQAGNEAGR	2	1	1	Q6UWP8								0	3.058e-08	4.51407	0	3	1763.83	0.372215	33.7128	0
	High			0	FGQGAHHAAGQAGNEAGR	1	1	1	Q6UWP8								0	3.518e-08	4.42821	0	3	1735.8	-0.858821	31.9534	0
100-120 kDa
Unspecific proteins
H0YLB5	POU domain, class 2, transcription factor 1	POU2F1	6	56.2178	42.2267	21.21	7	7	7	12	DNA binding	nucleus	metabolic process; regulation of biological process	Pf00046; Pf00157		[GO:0003677]; GO:0003676; GO:0097159; GO:1901363; GO:0005488; GO:0003674 [GO:0003700]; GO:0001071; GO:0003674 [GO:0005634]; GO:0043231; GO:0043227; GO:0043229; GO:0043226; GO:0044424; GO:0005575; GO:0005622; GO:0044464; GO:0005623 [GO:0006355]; GO:0006351; GO:0010468; GO:2000112; GO:2001141; GO:0010467; GO:0032774; GO:0034645; GO:0060255; GO:0010556; GO:0031326; GO:0051252; GO:0043170; GO:0009059…	528	7.04932
	A2			ΔM [ppm]	Sequence	# PSMs	# Proteins	# Protein Groups	Protein Group Accessions	Modifications	ΔCn	q-Value	PEP	XCorr	Probability	Charge	MH+ [Da]	RT [min]	# Missed Cleavages
	High			3.22807	IDTPSLEEPSDLEELEQFAK	1	7	1	H0YLB5		0	0	6.076e-06	4.92649	0	2	2290.1	18.8849	0
	High			0.980552	LGFTQGDVGLAMGK	2	7	1	H0YLB5		0	0	1.119e-11	4.50964	0	2	1393.72	16.1634	0
	High			-2.61063	LGFTQGDVGLAmGK	2	7	1	H0YLB5	M12(Oxidation)	0	0	1.712e-05	3.99725	0	2	1409.71	15.2938	0
	High			-1.45936	LYGNDFSQTTISR	1	7	1	H0YLB5		0	0	0.0008113	3.77361	0	2	1501.73	14.5742	0
	High			0.323936	LYGnDFSQTTISR	1	7	1	H0YLB5	N4(Deamidated)	0	0	9.608e-09	3.43077	0	2	1502.71	14.7355	0
	High			1.45138	FEALNLSFK	1	7	1	H0YLB5		0	0	0.002142	3.05304	0	2	1068.57	16.8528	0
	High			0.990168	TIAATPIQTLPQSQSTPK	2	7	1	H0YLB5		0	0	0.01808	2.54601	0	2	1882.03	14.6073	0
	High			1.79351	TSIETNIR	1	7	1	H0YLB5		0	0	0.001675	1.96023	0	2	933.502	12.9243	0
	Medium			1.91418	WLNDAENLSSDSSLSSPSALNSPGIEGLSR	1	7	1	H0YLB5		0	0.01	0.1635	4.7642	0	3	3103.49	18.1664	0
Skin-related proteins
P81605	Dermcidin	DCD	0	11.2768	20.0539	22.73	2	3	3	6	catalytic activity	extracellular	metabolic process; defense response; response to stimulus		117159	[GO:0005576]; GO:0005575 [GO:0006508]; GO:0016485; GO:0051604; GO:0010467; GO:0019538; GO:0043170; GO:0044238; GO:0071704; GO:0008152; GO:0008150 [GO:0008233]; GO:0016787; GO:0003824; GO:0003674 [GO:0016787]; GO:0003824; GO:0003674 [GO:0031640]; GO:0001906; GO:0044364; GO:0008150; GO:0035821; GO:0051704; GO:0065008; GO:0065007 [GO:0042742]; GO:0009617; GO:0098542; GO:0051707; GO:0006952; GO:00432…	110	6.53662
	A2			ΔM [ppm]	Sequence	# PSMs	# Proteins	# Protein Groups	Protein Group Accessions	Modifications	ΔCn	q-Value	PEP	XCorr	Probability	Charge	MH+ [Da]	RT [min]	# Missed Cleavages
	High			-4.09834	LGKDAVEDLESVGK	3	2	1	P81605		0	0	0.008712	4.13336	0	3	1459.76	14.9514	1
	High			1.12225	DAVEDLESVGK	2	2	1	P81605		0	0	3.776e-06	3.8578	0	2	1161.56	15.0994	0
	Medium			1.78604	ENAGEDPGLAR	1	2	1	P81605		0	0.02	0.2008	2.34885	0	2	1128.53	12.9055	0
20-25 kDa
Unspecific proteins
-
Skin-related proteins
Q86YZ3	Hornerin	HRNR	0	282.228	8.31642	5.16	1	3	3	3	catalytic activity; metal ion binding	cytoskeleton; extracellular	metabolic process; development; cell differentiation		388697	[GO:0001533]; GO:0005856; GO:0043232; GO:0043228; GO:0043229; GO:0043226; GO:0044424; GO:0005575; GO:0005622; GO:0044464; GO:0005623 [GO:0004640]; GO:0016861; GO:0016860; GO:0016853; GO:0003824; GO:0003674 [GO:0005509]; GO:0046872; GO:0043169; GO:0043167; GO:0005488; GO:0003674 [GO:0006568]; GO:0006586; GO:0009072; GO:1901605; GO:0006576; GO:0042430; GO:0006520; GO:0006725; GO:1901360; GO:0044106…	2850	10.0376
	A2			ΔM [ppm]	Sequence	# PSMs	# Proteins	# Protein Groups	Protein Group Accessions	Modifications	ΔCn	q-Value	PEP	XCorr	Probability	Charge	MH+ [Da]	RT [min]	# Missed Cleavages
	High			-0.401814	GPYESGSGHSSGLGHQESR	1	1	1	Q86YZ3		0	0	0.03448	3.21941	0	3	1928.85	10.9081	0
	Medium			0.148548	QSLGHGQHGSGSGQSPSPSR	1	1	1	Q86YZ3		0	0.043	0.2724	2.80533	0	3	1947.9	9.88336	0
	Medium			-0.469327	GPYESGSGHSSGLGHR	1	1	1	Q86YZ3		0	0.043	0.2665	2.29168	0	3	1584.71	10.8001	0
P81605	Dermcidin	DCD	0	11.2768	6.39574	20	2	2	2	2	catalytic activity	extracellular	metabolic process; defense response; response to stimulus		117159	[GO:0005576]; GO:0005575 [GO:0006508]; GO:0016485; GO:0051604; GO:0010467; GO:0019538; GO:0043170; GO:0044238; GO:0071704; GO:0008152; GO:0008150 [GO:0008233]; GO:0016787; GO:0003824; GO:0003674 [GO:0016787]; GO:0003824; GO:0003674 [GO:0031640]; GO:0001906; GO:0044364; GO:0008150; GO:0035821; GO:0051704; GO:0065008; GO:0065007 [GO:0042742]; GO:0009617; GO:0098542; GO:0051707; GO:0006952; GO:00432…	110	6.53662
	A2			ΔM [ppm]	Sequence	# PSMs	# Proteins	# Protein Groups	Protein Group Accessions	Modifications	ΔCn	q-Value	PEP	XCorr	Probability	Charge	MH+ [Da]	RT [min]	# Missed Cleavages
	High			1.01716	DAVEDLESVGK	1	2	1	P81605		0	0	0.04885	3.46334	0	2	1161.56	15.1021	0
	High			0.271691	ENAGEDPGLAR	1	2	1	P81605		0	0	0.09127	2.9324	0	2	1128.53	11.9976	0
Proposed contaminants - other (no RNA)
Q6UWP8	Suprabasin	SBSN	0	60.5046	9.62079	15.25	1	2	2	2		extracellular; cytoplasm			374897	[GO:0005576]; GO:0005575 [GO:0005737]; GO:0044424; GO:0005622; GO:0044464; GO:0005575; GO:0005623 [GO:0070062]; GO:0031988; GO:0065010; GO:0031982; GO:0043227; GO:0043230; GO:0043226; GO:0044421; GO:0005575; GO:0005576	590	7.00537
	A2			ΔM [ppm]	Sequence	# PSMs	# Proteins	# Protein Groups	Protein Group Accessions	Modifications	ΔCn	q-Value	PEP	XCorr	Probability	Charge	MH+ [Da]	RT [min]	# Missed Cleavages
	High			-0.43687	FGQGAHHAAGQAGNEAGR	1	1	1	Q6UWP8		0	0	0.0002806	5.2115	0	3	1735.8	10.2699	0
	High			-0.146841	FGQGVHHAAGQAGNEAGR	1	1	1	Q6UWP8		0	0	0.006222	4.40929	0	3	1763.83	10.7377	0

## Sheet: 14C8_T47Dmock
Antibody:	14C8 (ERbeta)
Sample:	Negative control (no Erbeta)
Cells:	T47D
ER status:	ERalpha positive, ERbeta negative
Accession	Description	Gene symbol	RNA-seq	MW [kDa]	Score	Coverage	# Proteins	# Unique Peptides	# Peptides	# PSMs	Molecular Function	Cellular Component	Biological Process	Pfam IDs	Gene IDs	GO Terms	# AAs	calc. pI
50-80 kDa
Targeted protein
	Estrogen receptor beta	ESR2	0.2893	59	Not expressed - not detected
Proposed unspecific targets (detected in both replicates):
Replicate: 1
H0YLB5	POU domain, class 2, transcription factor 1	POU2F1	3	56.2178	49.253	26.89	6	8	8	15	DNA binding	nucleus	metabolic process; regulation of biological process	Pf00046; Pf00157		[GO:0003677]; GO:0003676; GO:0097159; GO:1901363; GO:0005488; GO:0003674 [GO:0003700]; GO:0001071; GO:0003674 [GO:0005634]; GO:0043231; GO:0043227; GO:0043229; GO:0043226; GO:0044424; GO:0005575; GO:0005622; GO:0044464; GO:0005623 [GO:0006355]; GO:0006351; GO:0010468; GO:2000112; GO:2001141; GO:0010467; GO:0032774; GO:0034645; GO:0060255; GO:0010556; GO:0031326; GO:0051252; GO:0043170; GO:0009059…	528	7.04932
	A2			ΔM [ppm]	Sequence	# PSMs	# Proteins	# Protein Groups	Protein Group Accessions	Modifications	ΔCn	q-Value	PEP	XCorr	Probability	Charge	MH+ [Da]	RT [min]	# Missed Cleavages
	High			0.77612	IDTPSLEEPSDLEELEQFAK	2	6	1	H0YLB5		0	0	0.02454	5.39467	0	2	2290.1	58.4038	0
	High			3.4718	mNNPSETSKPSmESGDGNTGTQTNGLDFQK	1	6	1	H0YLB5	M1(Oxidation); M12(Oxidation)	0	0	0.07352	4.9952	0	3	3204.38	40.5705	0
	High			0.262187	WLNDAENLSSDSSLSSPSALNSPGIEGLSR	1	6	1	H0YLB5		0	0	0.2868	4.71247	0	3	3103.48	54.9643	0
	High			-2.35824	mNNPSETSKPSmESGDGNTGTQTnGLDFQK	5	6	1	H0YLB5	M1(Oxidation); M12(Oxidation); N24(Deamidated)	0	0	0.2368	4.29297	0	3	3205.35	40.6574	0
	High			-1.60428	TIAATPIQTLPQSQSTPK	1	6	1	H0YLB5		0	0	0.1186	4.17456	0	2	1882.03	45.8602	0
	High			0.979242	LYGNDFSQTTISR	1	6	1	H0YLB5		0	0	0.07956	4.01582	0	2	1501.73	45.7723	0
	High			1.19944	LGFTQGDVGLAmGK	1	6	1	H0YLB5	M12(Oxidation)	0	0	0.03653	3.83403	0	2	1409.71	48.0618	0
	High			-0.000996947	LYGnDFSQTTISR	1	6	1	H0YLB5	N4(Deamidated)	0	0	0.1185	3.69952	0	2	1502.71	46.293	0
	High			-0.719117	FEALNLSFK	1	6	1	H0YLB5		0	0.003	0.4105	2.93218	0	2	1068.57	53.9276	0
	Medium			-2.71793	TSIETNIR	1	6	1	H0YLB5		0	0.017	0.5335	2.04207	0	2	933.497	38.7792	0
Replicate: 2
H0YLB5	POU domain, class 2, transcription factor 1	POU2F1	3	56.2178	20.3877	11.36	7	4	4	6	DNA binding	nucleus	metabolic process; regulation of biological process	Pf00046; Pf00157		[GO:0003677]; GO:0003676; GO:0097159; GO:1901363; GO:0005488; GO:0003674 [GO:0003700]; GO:0001071; GO:0003674 [GO:0005634]; GO:0043231; GO:0043227; GO:0043229; GO:0043226; GO:0044424; GO:0005575; GO:0005622; GO:0044464; GO:0005623 [GO:0006355]; GO:0006351; GO:0010468; GO:2000112; GO:2001141; GO:0010467; GO:0032774; GO:0034645; GO:0060255; GO:0010556; GO:0031326; GO:0051252; GO:0043170; GO:0009059…	528	7.04932
	A2			q-Value	Sequence	# PSMs	# Proteins	# Protein Groups	Protein Group Accessions	Modifications							ΔCn	PEP	XCorr	Probability	Charge	MH+ [Da]	ΔM [ppm]	RT [min]	# Missed Cleavages
	High			0	RIDTPSLEEPSDLEELEQFAK	2	7	1	H0YLB5								0	5.195e-05	5.13752	0	3	2446.2	1.1515	57.4466	1
	High			0	LYGNDFSQTTISR	1	7	1	H0YLB5								0	0.0007516	3.64041	0	2	1501.73	0.735383	46.7303	0
	High			0	TIAATPIQTLPQSQSTPK	1	7	1	H0YLB5								0	0.03135	3.13843	0	2	1882.03	0.860446	46.9748	0
	High			0	TSIETNIR	2	7	1	H0YLB5								0	0.01982	2.37284	0	2	933.496	-4.09098	40.1415	0
Unspecific proteins (detected in only one of the replicates)
Replicate: 1
-
Replicate: 2
H0YMM1	Annexin (Fragment)	ANXA2	97	16.4485	17.1241	14.09	10	2	2	5	enzyme regulator activity; metal ion binding; protein binding	cytoplasm; endosome; membrane	development; metabolic process; regulation of biological process; transport; cell organization and biogenesis; coagulation; response to stimulus; cell proliferation	Pf00191		[GO:0001525]; GO:0044767; GO:0048514; GO:0048646; GO:0032502; GO:0044699; GO:0001568; GO:0009653; GO:0008150; GO:0001944; GO:0048856; GO:0048731; GO:0072358; GO:0007275; GO:0072359; GO:0044707; GO:0032501 [GO:0001726]; GO:0031252; GO:0042995; GO:0044464; GO:0005575; GO:0005623 [GO:0001934]; GO:0001932; GO:0006468; GO:0031401; GO:0042327; GO:0031399; GO:0042325; GO:0006464; GO:0016310; GO:0032270;…	149	5.90967
	A2			q-Value	Sequence	# PSMs	# Proteins	# Protein Groups	Protein Group Accessions	Modifications							ΔCn	PEP	XCorr	Probability	Charge	MH+ [Da]	ΔM [ppm]	RT [min]	# Missed Cleavages
	High			0	TPAQYDASELK	3	10	1	H0YMM1								0	0.0008501	3.92062	0	2	1222.6	0.072855	41.6371	0
	High			0	TNQELQEINR	2	10	1	H0YMM1								0	0.002792	3.58533	0	2	1244.62	-0.317452	40.7151	0
I3L1U9	Actin, cytoplasmic 2, N-terminally processed (Fragment)	ACTG1	642	23.83	14.9217	22.9	3	4	4	5	nucleotide binding; structural molecule activity	cytoplasm; cytoskeleton	cell differentiation; cell organization and biogenesis	Pf00022		[GO:0000166]; GO:0036094; GO:1901265; GO:0005488; GO:0097159; GO:1901363; GO:0003674 [GO:0005200]; GO:0005198; GO:0003674 [GO:0005524]; GO:0032550; GO:0032559; GO:0035639; GO:0001883; GO:0032549; GO:0030554; GO:0032555; GO:0043168; GO:1901265; GO:0001882; GO:0017076; GO:0032553; GO:0043167; GO:0097159; GO:1901363; GO:0036094; GO:0097367; GO:0000166; GO:0005488; GO:0003674 [GO:0005737]; GO:0044424…	214	5.43994
	A2			q-Value	Sequence	# PSMs	# Proteins	# Protein Groups	Protein Group Accessions	Modifications							ΔCn	PEP	XCorr	Probability	Charge	MH+ [Da]	ΔM [ppm]	RT [min]	# Missed Cleavages
	High			0	DSYVGDEAQSK	2	3	1	I3L1U9								0	0.01472	3.19122	0	2	1198.52	0.69885	36.5711	0
	High			0	AGFAGDDAPR	1	3	1	I3L1U9								0	0.0006616	3.09761	0	2	976.449	0.562075	38.9559	0
	High			0	GYSFTTTAER	1	3	1	I3L1U9								0	0.002529	3.00145	0	2	1132.53	0.271939	43.2748	0
	High			0.006	VAPEEHPVLLTEAPLNPK	1	3	1	I3L1U9								0.0305	0.1694	2.53696	0	3	1954.06	0.211469	49.7783	0
Proposed general binders:
Replicate: 1
E9PKE3	Heat shock cognate 71 kDa protein	HSPA8	1115	68.7632	20.2154	8.61	2	4	4	6	nucleotide binding		cell organization and biogenesis	Pf00012; Pf02463; Pf06723		[GO:0000166]; GO:0036094; GO:1901265; GO:0005488; GO:0097159; GO:1901363; GO:0003674 [GO:0000902]; GO:0032989; GO:0009653; GO:0016043; GO:0048869; GO:0032502; GO:0048856; GO:0071840; GO:0044763; GO:0044767; GO:0008150; GO:0009987; GO:0044699 [GO:0005524]; GO:0032550; GO:0032559; GO:0035639; GO:0001883; GO:0032549; GO:0030554; GO:0032555; GO:0043168; GO:1901265; GO:0001882; GO:0017076; GO:0032553;…	627	5.51611
	A2			ΔM [ppm]	Sequence	# PSMs	# Proteins	# Protein Groups	Protein Group Accessions	Modifications	ΔCn	q-Value	PEP	XCorr	Probability	Charge	MH+ [Da]	RT [min]	# Missed Cleavages
	High			0.344375	STAGDTHLGGEDFDNR	3	2	1	E9PKE3		0	0	0.1524	4.09928	0	2	1691.73	40.0986	0
	High			0.430594	TTPSYVAFTDTER	1	2	1	E9PKE3		0	0	0.1374	3.19623	0	2	1487.7	47.4074	0
	High			0.741519	NQTAEKEEFEHQQK	1	2	1	E9PKE3		0	0	0.2489	2.94852	0	3	1745.81	32.3159	1
	High			-0.697067	VEIIANDQGNR	1	2	1	E9PKE3		0	0	0.08642	2.90108	0	2	1228.63	39.1653	0
D6RJI2	Stress-70 protein, mitochondrial (Fragment)	HSPA9	210	10.4694	10.6686	33.68	2	3	3	4	nucleotide binding; protein binding	cytoplasm; mitochondrion	transport	Pf00012		[GO:0000166]; GO:0036094; GO:1901265; GO:0005488; GO:0097159; GO:1901363; GO:0003674 [GO:0005524]; GO:0032550; GO:0032559; GO:0035639; GO:0001883; GO:0032549; GO:0030554; GO:0032555; GO:0043168; GO:1901265; GO:0001882; GO:0017076; GO:0032553; GO:0043167; GO:0097159; GO:1901363; GO:0036094; GO:0097367; GO:0000166; GO:0005488; GO:0003674 [GO:0005739]; GO:0043231; GO:0044444; GO:0043227; GO:0043229;…	95	9.56885
	A2			ΔM [ppm]	Sequence	# PSMs	# Proteins	# Protein Groups	Protein Group Accessions	Modifications	ΔCn	q-Value	PEP	XCorr	Probability	Charge	MH+ [Da]	RT [min]	# Missed Cleavages
	High			0.441111	VLENAEGAR	1	2	1	D6RJI2		0	0	0.2596	2.90946	0	2	958.496	33.7058	0
	High			0.312562	RYDDPEVQK	2	2	1	D6RJI2		0	0	0.244	2.72411	0	2	1149.55	33.5435	1
	High			0.415862	QAVTNPNNTFYATK	1	2	1	D6RJI2		0	0	0.3057	2.44634	0	2	1568.77	41.8465	0
Replicate: 2
E9PKE3	Heat shock cognate 71 kDa protein	HSPA8	1115	68.7632	1.68676	3.67	3	2	2	2	nucleotide binding		cell organization and biogenesis	Pf00012; Pf02463; Pf06723		[GO:0000166]; GO:0036094; GO:1901265; GO:0005488; GO:0097159; GO:1901363; GO:0003674 [GO:0000902]; GO:0032989; GO:0009653; GO:0016043; GO:0048869; GO:0032502; GO:0048856; GO:0071840; GO:0044763; GO:0044767; GO:0008150; GO:0009987; GO:0044699 [GO:0005524]; GO:0032550; GO:0032559; GO:0035639; GO:0001883; GO:0032549; GO:0030554; GO:0032555; GO:0043168; GO:1901265; GO:0001882; GO:0017076; GO:0032553;…	627	5.51611
	A2			q-Value	Sequence	# PSMs	# Proteins	# Protein Groups	Protein Group Accessions	Modifications							ΔCn	PEP	XCorr	Probability	Charge	MH+ [Da]	ΔM [ppm]	RT [min]	# Missed Cleavages
	Medium			0.013	STAGDTHLGGEDFDNR	1	3	1	E9PKE3								0	0.2299	1.89485	0	3	1691.73	-0.204753	41.1492	0
	Medium			0.02	ITITNDK	1	3	1	E9PKE3								0	0.2866	1.68676	0	2	804.445	-0.881515	36.8873	0
Skin-related proteins
Replicate: 1
P15924-2	Isoform DPII of Desmoplakin	DSP	97	259.957	18.2682	1.72	2	4	4	7	catalytic activity; motor activity; protein binding; structural molecule activity	cytoskeleton; cytoplasm; mitochondrion; membrane	cell organization and biogenesis; development; metabolic process; cell death; cell differentiation; response to stimulus; regulation of biological process; cell communication	Pf00681; Pf01576; Pf04111; Pf05557; Pf05622; Pf07888	1832	[GO:0000226]; GO:0007010; GO:0007017; GO:1902589; GO:0006996; GO:0044763; GO:0009987; GO:0016043; GO:0044699; GO:0008150; GO:0071840 [GO:0001533]; GO:0005856; GO:0043232; GO:0043228; GO:0043229; GO:0043226; GO:0044424; GO:0005575; GO:0005622; GO:0044464; GO:0005623 [GO:0002934]; GO:0045216; GO:0034330; GO:0016043; GO:0044763; GO:0071840; GO:0009987; GO:0044699; GO:0008150 [GO:0003223]; GO:0055010…	2272	6.96143
	A2			ΔM [ppm]	Sequence	# PSMs	# Proteins	# Protein Groups	Protein Group Accessions	Modifications	ΔCn	q-Value	PEP	XCorr	Probability	Charge	MH+ [Da]	RT [min]	# Missed Cleavages
	High			0.851812	YEVTSGGGGTSR	4	2	1	P15924-2		0	0	0.138	3.45388	0	2	1170.54	33.9441	0
	High			-4.62988	YGDGIQLTR	1	2	1	P15924-2		0	0	0.3043	2.29616	0	2	1022.52	43.2942	0
	High			1.24218	LEDELNR	1	2	1	P15924-2		0	0	0.3416	2.27053	0	2	888.443	37.9519	0
	Medium			0.512452	QLQNIIQATSR	1	2	1	P15924-2		0	0.017	0.5128	1.76977	0	2	1271.71	46.3602	0
P81605	Dermcidin	DCD	0	11.2768	17.2188	22.73	2	3	3	5	catalytic activity	extracellular	metabolic process; defense response; response to stimulus		117159	[GO:0005576]; GO:0005575 [GO:0006508]; GO:0016485; GO:0051604; GO:0010467; GO:0019538; GO:0043170; GO:0044238; GO:0071704; GO:0008152; GO:0008150 [GO:0008233]; GO:0016787; GO:0003824; GO:0003674 [GO:0016787]; GO:0003824; GO:0003674 [GO:0031640]; GO:0001906; GO:0044364; GO:0008150; GO:0035821; GO:0051704; GO:0065008; GO:0065007 [GO:0042742]; GO:0009617; GO:0098542; GO:0051707; GO:0006952; GO:00432…	110	6.53662
	A2			ΔM [ppm]	Sequence	# PSMs	# Proteins	# Protein Groups	Protein Group Accessions	Modifications	ΔCn	q-Value	PEP	XCorr	Probability	Charge	MH+ [Da]	RT [min]	# Missed Cleavages
	High			-4.23743	DAVEDLESVGK	2	2	1	P81605		0	0	0.1536	3.66311	0	2	1161.56	47.8033	0
	High			-0.711574	LGKDAVEDLESVGK	2	2	1	P81605		0	0	0.1619	3.59775	0	3	1459.76	47.3287	1
	High			1.5697	ENAGEDPGLAR	1	2	1	P81605		0	0	0.2577	2.90724	0	2	1128.53	35.7888	0
Q9NZT1	Calmodulin-like protein 5	CALML5	0	15.8828	8.39657	21.23	1	2	2	2	metal ion binding		cell communication; regulation of biological process; response to stimulus; development	Pf00036	51806	[GO:0005509]; GO:0046872; GO:0043169; GO:0043167; GO:0005488; GO:0003674 [GO:0007165]; GO:0007154; GO:0044700; GO:0050794; GO:0051716; GO:0044763; GO:0023052; GO:0044699; GO:0009987; GO:0050789; GO:0050896; GO:0008150; GO:0065007 [GO:0008544]; GO:0009888; GO:0043588; GO:0048856; GO:0048513; GO:0032502; GO:0048731; GO:0008150; GO:0007275; GO:0044707; GO:0044767; GO:0032501; GO:0044699 [GO:0046872]…	146	4.43701
	A2			ΔM [ppm]	Sequence	# PSMs	# Proteins	# Protein Groups	Protein Group Accessions	Modifications	ΔCn	q-Value	PEP	XCorr	Probability	Charge	MH+ [Da]	RT [min]	# Missed Cleavages
	High			-1.20279	AFSAVDTDGNGTINAQELGAALK	1	1	1	Q9NZT1		0	0	0.05718	6.18323	0	2	2263.12	53.067	0
	High			-0.402726	NLSEAQLR	1	1	1	Q9NZT1		0	0	0.24	2.21334	0	2	930.5	39.3689	0
Q86YZ3	Hornerin	HRNR	0	282.228	5.66405	2.35	1	2	2	3	catalytic activity; metal ion binding	cytoskeleton; extracellular	metabolic process; development; cell differentiation		388697	[GO:0001533]; GO:0005856; GO:0043232; GO:0043228; GO:0043229; GO:0043226; GO:0044424; GO:0005575; GO:0005622; GO:0044464; GO:0005623 [GO:0004640]; GO:0016861; GO:0016860; GO:0016853; GO:0003824; GO:0003674 [GO:0005509]; GO:0046872; GO:0043169; GO:0043167; GO:0005488; GO:0003674 [GO:0006568]; GO:0006586; GO:0009072; GO:1901605; GO:0006576; GO:0042430; GO:0006520; GO:0006725; GO:1901360; GO:0044106…	2850	10.0376
	A2			ΔM [ppm]	Sequence	# PSMs	# Proteins	# Protein Groups	Protein Group Accessions	Modifications	ΔCn	q-Value	PEP	XCorr	Probability	Charge	MH+ [Da]	RT [min]	# Missed Cleavages
	High			-0.00714787	GPYESGSGHSSGLGHR	2	1	1	Q86YZ3		0	0.003	0.3854	2.44212	0	3	1584.71	32.2358	0
	High			0.899291	GSGSGQSPSSGQHGTGFGR	1	1	1	Q86YZ3		0	0.006	0.4464	1.84224	0	3	1747.78	33.3594	0
Replicate: 2
Q86YZ3	Hornerin	HRNR	0	282.228	57.1198	13.09	1	8	8	19	catalytic activity; metal ion binding	cytoskeleton; extracellular	metabolic process; development; cell differentiation		388697	[GO:0001533]; GO:0005856; GO:0043232; GO:0043228; GO:0043229; GO:0043226; GO:0044424; GO:0005575; GO:0005622; GO:0044464; GO:0005623 [GO:0004640]; GO:0016861; GO:0016860; GO:0016853; GO:0003824; GO:0003674 [GO:0005509]; GO:0046872; GO:0043169; GO:0043167; GO:0005488; GO:0003674 [GO:0006568]; GO:0006586; GO:0009072; GO:1901605; GO:0006576; GO:0042430; GO:0006520; GO:0006725; GO:1901360; GO:0044106…	2850	10.0376
	A2			q-Value	Sequence	# PSMs	# Proteins	# Protein Groups	Protein Group Accessions	Modifications							ΔCn	PEP	XCorr	Probability	Charge	MH+ [Da]	ΔM [ppm]	RT [min]	# Missed Cleavages
	High			0	SSSSGQHGSGLGESSGFGHHESSSGqSSSYSqHGSGSGHSSGYGQHGSR	2	1	1	Q86YZ3	Q26(Deamidated); Q32(Deamidated)							0	0.007237	5.10348	0	5	4750.95	5.62312	35.1963	0
	High			0	SSSSGQHGSGLGESSGFGHHESSSGQSSSYSQHGSGSGHSSGYGQHGSR	1	1	1	Q86YZ3								0	0.0007081	4.80021	0	5	4748.99	5.67989	35.1123	0
	High			0	SEQHGSSSGLSSSYGQHGSGSHQSSGHGR	1	1	1	Q86YZ3								0	0.001021	4.76286	0	4	2869.22	0.202197	31.5894	0
	High			0	GPYESGSGHSSGLGHQESR	2	1	1	Q86YZ3								0	0.0003506	3.88968	0	3	1928.85	0.642415	34.099	0
	High			0	GSGSGQSPSYGR	2	1	1	Q86YZ3								0	0.001171	3.61896	0	2	1139.51	0.0936619	32.1263	0
	High			0	QSLGHGqHGSGSGQSPSPSR	3	1	1	Q86YZ3	Q7(Deamidated)							0	0.01936	3.42103	0	3	1948.89	0.80245	31.3258	0
	High			0	GPYESGSGHSSGLGHR	1	1	1	Q86YZ3								0	0.00111	3.2449	0	3	1584.71	-0.00714787	33.591	0
	High			0	QSLGHGQHGSGSGQSPSPSR	2	1	1	Q86YZ3								0	0.005105	2.53219	0	3	1947.9	-0.0394551	30.8161	0
	High			0	QGSSAGSSSSYGQHGSGSR	1	1	1	Q86YZ3								0	0.00237	2.51633	0	3	1783.76	0.106046	29.7765	0
	High			0	GSGSGQSPSSGQHGTGFGR	1	1	1	Q86YZ3								0	0.01827	2.47123	0	3	1747.77	0.061172	34.5522	0
	High			0.001	SSSSGQHGSGLGESSGFGHHESSSGQSSSYSqHGSGSGHSSGYGQHGSR	3	1	1	Q86YZ3	Q32(Deamidated)							0.0019	0.05674	5.35744	0	5	4749.98	7.0007	35.1659	0
P15924	Desmoplakin	DSP	97	331.569	29.5676	2.26	1	7	7	11	catalytic activity; motor activity; protein binding; structural molecule activity	cytoskeleton; cytoplasm; mitochondrion; membrane	cell organization and biogenesis; development; metabolic process; cell death; cell differentiation; response to stimulus; regulation of biological process; cell communication	Pf00681; Pf01576; Pf04111; Pf05557; Pf05622; Pf07888	1832	[GO:0000226]; GO:0007010; GO:0007017; GO:1902589; GO:0006996; GO:0044763; GO:0009987; GO:0016043; GO:0044699; GO:0008150; GO:0071840 [GO:0001533]; GO:0005856; GO:0043232; GO:0043228; GO:0043229; GO:0043226; GO:0044424; GO:0005575; GO:0005622; GO:0044464; GO:0005623 [GO:0002934]; GO:0045216; GO:0034330; GO:0016043; GO:0044763; GO:0071840; GO:0009987; GO:0044699; GO:0008150 [GO:0003223]; GO:0055010…	2871	6.81494
	A2			q-Value	Sequence	# PSMs	# Proteins	# Protein Groups	Protein Group Accessions	Modifications							ΔCn	PEP	XCorr	Probability	Charge	MH+ [Da]	ΔM [ppm]	RT [min]	# Missed Cleavages
	High			0	ANSSATETINK	2	1	1	P15924								0	0.03479	3.28567	0	2	1135.56	0.865496	32.942	0
	High			0	YEVTSGGGGTSR	3	1	1	P15924								0	0.0003079	3.24451	0	2	1170.54	-1.54676	35.2796	0
	High			0	LEDELNR	1	1	1	P15924								0	0.01661	2.29751	0	2	888.443	0.486488	39.0467	0
	High			0	FLDQNLQK	2	1	1	P15924								0	0.008731	2.25643	0	2	1005.54	-0.654512	43.036	0
	High			0.001	ETQSQLETER	1	1	1	P15924								0	0.04878	2.74677	0	2	1220.58	0.586693	36.206	0
	High			0.007	VTQLTDR	1	1	1	P15924								0	0.1824	1.87459	0	2	832.453	0.265417	35.1765	0
	Medium			0.023	VVIVDPETNK	1	1	1	P15924								0	0.3127	2.81924	0	2	1113.61	-0.578134	43.0473	0
P81605	Dermcidin	DCD	0	11.2768	27.4923	22.73	2	3	3	8	catalytic activity	extracellular	metabolic process; defense response; response to stimulus		117159	[GO:0005576]; GO:0005575 [GO:0006508]; GO:0016485; GO:0051604; GO:0010467; GO:0019538; GO:0043170; GO:0044238; GO:0071704; GO:0008152; GO:0008150 [GO:0008233]; GO:0016787; GO:0003824; GO:0003674 [GO:0016787]; GO:0003824; GO:0003674 [GO:0031640]; GO:0001906; GO:0044364; GO:0008150; GO:0035821; GO:0051704; GO:0065008; GO:0065007 [GO:0042742]; GO:0009617; GO:0098542; GO:0051707; GO:0006952; GO:00432…	110	6.53662
	A2			q-Value	Sequence	# PSMs	# Proteins	# Protein Groups	Protein Group Accessions	Modifications							ΔCn	PEP	XCorr	Probability	Charge	MH+ [Da]	ΔM [ppm]	RT [min]	# Missed Cleavages
	High			0	LGKDAVEDLESVGK	2	2	1	P81605								0	4.442e-05	4.84706	0	3	1459.76	-0.335269	48.2103	1
	High			0	DAVEDLESVGK	2	2	1	P81605								0	0.0003107	3.69896	0	2	1161.56	-1.82031	48.5715	0
	High			0	ENAGEDPGLAR	4	2	1	P81605								0	0.005678	3.16516	0	2	1128.53	-0.918155	37.4505	0
Q02413	Desmoglein-1	DSG1	0	113.676	26.865	8.29	1	6	6	9	metal ion binding; protein binding	cytoplasm; cytosol; membrane; extracellular	cell death; cell organization and biogenesis; response to stimulus; metabolic process; regulation of biological process; reproduction	Pf00028; Pf01049	1828	[GO:0005509]; GO:0046872; GO:0043169; GO:0043167; GO:0005488; GO:0003674 [GO:0005829]; GO:0044444; GO:0005737; GO:0044424; GO:0005622; GO:0044464; GO:0005575; GO:0005623 [GO:0005886]; GO:0016020; GO:0044464; GO:0071944; GO:0005575; GO:0005623 [GO:0005911]; GO:0030054; GO:0005575 [GO:0006915]; GO:0012501; GO:0008219; GO:0016265; GO:0044763; GO:0044699; GO:0009987; GO:0008150 [GO:0006921]; GO:00224…	1049	5.03369
	A2			q-Value	Sequence	# PSMs	# Proteins	# Protein Groups	Protein Group Accessions	Modifications							ΔCn	PEP	XCorr	Probability	Charge	MH+ [Da]	ΔM [ppm]	RT [min]	# Missed Cleavages
	High			0	TYVVTGNmGSNDK	3	1	1	Q02413	M8(Oxidation)							0	2.9e-05	3.57311	0	2	1401.63	0.429055	37.3132	0
	High			0	ESSNVVVTER	1	1	1	Q02413								0	0.004825	2.87608	0	2	1119.56	0.147632	37.5968	0
	High			0	EmQDLGGGER	2	1	1	Q02413	M2(Oxidation)							0	0.01813	2.72136	0	2	1107.47	-0.245694	33.6215	0
	High			0	VGDFVATDLDTGRPSTTVR	1	1	1	Q02413								0	0.001534	2.43212	0	3	2007.02	0.909359	47.9074	0
	Medium			0.014	ISGVGIDQPPYGIFVINQK	1	1	1	Q02413								0	0.2498	4.47704	0	2	2045.11	1.81304	58.611	0
	Medium			0.014	ALNSmGQDLERPLELR	1	1	1	Q02413	M5(Oxidation)							0	0.2503	2.04712	0	3	1857.95	0.492416	48.1684	0
Q5D862	Filaggrin-2	FLG2	0	247.928	20.5404	1.46	1	2	2	7	structural molecule activity; metal ion binding	cytoplasm	development		388698	[GO:0005198]; GO:0003674 [GO:0005509]; GO:0046872; GO:0043169; GO:0043167; GO:0005488; GO:0003674 [GO:0005737]; GO:0044424; GO:0005622; GO:0044464; GO:0005575; GO:0005623 [GO:0046872]; GO:0043169; GO:0043167; GO:0005488; GO:0003674 [GO:0061436]; GO:0033561; GO:0043588; GO:0050891; GO:0048513; GO:0030104; GO:0050878; GO:0048731; GO:0048856; GO:0048878; GO:0044707; GO:0065008; GO:0007275; GO:003250…	2391	8.30908
	A2			q-Value	Sequence	# PSMs	# Proteins	# Protein Groups	Protein Group Accessions	Modifications							ΔCn	PEP	XCorr	Probability	Charge	MH+ [Da]	ΔM [ppm]	RT [min]	# Missed Cleavages
	High			0	QSSYGQHGSGSSQSSGYGQYGSR	3	1	1	Q5D862								0	0.03565	4.70421	0	3	2351.99	0.28778	37.2604	0
	High			0	qSSYGQHGSGSSQSSGYGQYGSR	3	1	1	Q5D862	Q1(Deamidated)							0	0.001396	4.31531	0	3	2352.99	9.15586	37.1619	0
	High			0	FSNSSSSNEFSK	1	1	1	Q5D862								0	0.005051	3.30023	0	2	1320.57	0.32941	38.495	0
P31944	Caspase-14	CASP14	0	27.662	2.33731	7.44	1	2	2	2	catalytic activity	nucleus; cytoplasm; cytoskeleton; extracellular	metabolic process; cell death; development; cell communication; regulation of biological process; response to stimulus; cell differentiation	Pf00656	23581	[GO:0004197]; GO:0004175; GO:0008234; GO:0070011; GO:0008233; GO:0016787; GO:0003824; GO:0003674 [GO:0005634]; GO:0043231; GO:0043227; GO:0043229; GO:0043226; GO:0044424; GO:0005575; GO:0005622; GO:0044464; GO:0005623 [GO:0005737]; GO:0044424; GO:0005622; GO:0044464; GO:0005575; GO:0005623 [GO:0006508]; GO:0019538; GO:0043170; GO:0044238; GO:0071704; GO:0008152; GO:0008150 [GO:0006915]; GO:001250…	242	5.57959
	A2			q-Value	Sequence	# PSMs	# Proteins	# Protein Groups	Protein Group Accessions	Modifications							ΔCn	PEP	XCorr	Probability	Charge	MH+ [Da]	ΔM [ppm]	RT [min]	# Missed Cleavages
	High			0	FQQAIDSR	1	1	1	P31944								0	0.0199	2.33731	0	2	964.485	0.0170812	37.8121	0
	High			0.005	TNPEIQSTLR	1	1	1	P31944								0	0.1477	1.45818	0	2	1158.61	0.319896	42.0296	0
Proposed contaminants - other (no RNA)
Replicate: 1
-
Replicate: 2
Q6UWP8	Suprabasin	SBSN	0	60.5046	24.8945	18.31	1	3	3	5		extracellular; cytoplasm			374897	[GO:0005576]; GO:0005575 [GO:0005737]; GO:0044424; GO:0005622; GO:0044464; GO:0005575; GO:0005623 [GO:0070062]; GO:0031988; GO:0065010; GO:0031982; GO:0043227; GO:0043230; GO:0043226; GO:0044421; GO:0005575; GO:0005576	590	7.00537
	A2			q-Value	Sequence	# PSMs	# Proteins	# Protein Groups	Protein Group Accessions	Modifications							ΔCn	PEP	XCorr	Probability	Charge	MH+ [Da]	ΔM [ppm]	RT [min]	# Missed Cleavages
	High			0	FGQGVDNAAGQAGNEAGR	3	1	1	Q6UWP8								0	8.431e-07	5.42518	0	2	1718.78	0.370225	39.9935	0
	High			0	FGQGAHHAAGQAGNEAGR	1	1	1	Q6UWP8								0	1.809e-06	4.65529	0	3	1735.8	1.25093	31.7495	0
	High			0	FGQGVHHAAGQAGNEAGR	1	1	1	Q6UWP8								0	6.765e-08	4.49859	0	3	1763.83	0.0607812	33.5376	0
Q08554-2	Isoform 1B of Desmocollin-1	DSC1	0	93.776	5.34975	3.21	2	2	2	3	metal ion binding	membrane; extracellular		Pf00028; Pf08758	1823	[GO:0005509]; GO:0046872; GO:0043169; GO:0043167; GO:0005488; GO:0003674 [GO:0005886]; GO:0016020; GO:0044464; GO:0071944; GO:0005575; GO:0005623 [GO:0005921]; GO:0005911; GO:0030054; GO:0005575 [GO:0007155]; GO:0022610; GO:0008150 [GO:0007156]; GO:0098609; GO:0007155; GO:0022610; GO:0008150 [GO:0016020]; GO:0005575 [GO:0016021]; GO:0031224; GO:0044425; GO:0005575; GO:0016020 [GO:0030057]; GO:000…	840	5.52881
	A2			q-Value	Sequence	# PSMs	# Proteins	# Protein Groups	Protein Group Accessions	Modifications							ΔCn	PEP	XCorr	Probability	Charge	MH+ [Da]	ΔM [ppm]	RT [min]	# Missed Cleavages
	High			0	VQDQDLPNTPHSK	2	2	1	Q08554-2								0	0.0003113	2.84127	0	3	1478.72	-0.225635	36.748	0
	High			0.004	IEDDNDNAPYFEHR	1	2	1	Q08554-2								0	0.1291	1.93853	0	3	1734.74	-0.0902848	42.9888	0
100-120 kDa
Unspecific proteins
H0YLB5	POU domain, class 2, transcription factor 1	POU2F1	3	56.2178	29.5419	12.31	7	4	4	8	DNA binding	nucleus	metabolic process; regulation of biological process	Pf00046; Pf00157		[GO:0003677]; GO:0003676; GO:0097159; GO:1901363; GO:0005488; GO:0003674 [GO:0003700]; GO:0001071; GO:0003674 [GO:0005634]; GO:0043231; GO:0043227; GO:0043229; GO:0043226; GO:0044424; GO:0005575; GO:0005622; GO:0044464; GO:0005623 [GO:0006355]; GO:0006351; GO:0010468; GO:2000112; GO:2001141; GO:0010467; GO:0032774; GO:0034645; GO:0060255; GO:0010556; GO:0031326; GO:0051252; GO:0043170; GO:0009059…	528	7.04932
	A2			ΔM [ppm]	Sequence	# PSMs	# Proteins	# Protein Groups	Protein Group Accessions	Modifications	ΔCn	q-Value	PEP	XCorr	Probability	Charge	MH+ [Da]	RT [min]	# Missed Cleavages
	High			1.719	LGFTQGDVGLAmGK	2	7	1	H0YLB5	M12(Oxidation)	0	0	0.02219	4.32601	0	2	1409.71	15.1912	0
	High			1.06814	LGFTQGDVGLAMGK	1	7	1	H0YLB5		0	0	0.001923	4.08263	0	2	1393.72	16.1583	0
	High			-2.27222	LYGNDFSQTTISR	2	7	1	H0YLB5		0	0	0.00114	4.07756	0	2	1501.72	14.5612	0
	High			2.436	LYGnDFSQTTISR	1	7	1	H0YLB5	N4(Deamidated)	0	0	0.00229	3.81255	0	2	1502.72	14.7293	0
	Medium			0.616187	WLNDAENLSSDSSLSSPSALNSPGIEGLSR	1	7	1	H0YLB5		0	0.038	0.2197	3.79128	0	3	3103.48	16.9369	0
	Medium			0.747386	TSIETNIR	1	7	1	H0YLB5		0	0.038	0.1834	2.48008	0	2	933.501	12.8748	0
Skin-related proteins
P81605	Dermcidin	DCD	0	11.2768	11.2576	22.73	2	3	3	3	catalytic activity	extracellular	metabolic process; defense response; response to stimulus		117159	[GO:0005576]; GO:0005575 [GO:0006508]; GO:0016485; GO:0051604; GO:0010467; GO:0019538; GO:0043170; GO:0044238; GO:0071704; GO:0008152; GO:0008150 [GO:0008233]; GO:0016787; GO:0003824; GO:0003674 [GO:0016787]; GO:0003824; GO:0003674 [GO:0031640]; GO:0001906; GO:0044364; GO:0008150; GO:0035821; GO:0051704; GO:0065008; GO:0065007 [GO:0042742]; GO:0009617; GO:0098542; GO:0051707; GO:0006952; GO:00432…	110	6.53662
	A2			ΔM [ppm]	Sequence	# PSMs	# Proteins	# Protein Groups	Protein Group Accessions	Modifications	ΔCn	q-Value	PEP	XCorr	Probability	Charge	MH+ [Da]	RT [min]	# Missed Cleavages
	High			-4.59087	LGKDAVEDLESVGK	1	2	1	P81605		0	0	0.004682	4.01518	0	2	1459.76	14.917	1
	Medium			2.38334	DAVEDLESVGK	1	2	1	P81605		0	0.037	0.1076	4.01502	0	2	1161.57	15.1028	0
	Medium			0.163524	ENAGEDPGLAR	1	2	1	P81605		0	0.038	0.1731	3.22739	0	2	1128.53	11.924	0
20-25 kDa
Unspecific proteins
Q6UWP8	Suprabasin	SBSN	0	60.5046	7.08452	15.25	1	2	2	2		extracellular; cytoplasm			374897	[GO:0005576]; GO:0005575 [GO:0005737]; GO:0044424; GO:0005622; GO:0044464; GO:0005575; GO:0005623 [GO:0070062]; GO:0031988; GO:0065010; GO:0031982; GO:0043227; GO:0043230; GO:0043226; GO:0044421; GO:0005575; GO:0005576	590	7.00537
	A2			ΔM [ppm]	Sequence	# PSMs	# Proteins	# Protein Groups	Protein Group Accessions	Modifications	ΔCn	q-Value	PEP	XCorr	Probability	Charge	MH+ [Da]	RT [min]	# Missed Cleavages
	High			-0.04303	FGQGVHHAAGQAGNEAGR	1	1	1	Q6UWP8		0	0	0.3309	4.42925	0	3	1763.83	10.7832	0
	High			0.512518	FGQGAHHAAGQAGNEAGR	1	1	1	Q6UWP8		0	0	0.47	2.65527	0	3	1735.8	10.3503	0
Skin-related proteins
P81605	Dermcidin	DCD	0	11.2768	6.51693	20	2	2	2	2	catalytic activity	extracellular	metabolic process; defense response; response to stimulus		117159	[GO:0005576]; GO:0005575 [GO:0006508]; GO:0016485; GO:0051604; GO:0010467; GO:0019538; GO:0043170; GO:0044238; GO:0071704; GO:0008152; GO:0008150 [GO:0008233]; GO:0016787; GO:0003824; GO:0003674 [GO:0016787]; GO:0003824; GO:0003674 [GO:0031640]; GO:0001906; GO:0044364; GO:0008150; GO:0035821; GO:0051704; GO:0065008; GO:0065007 [GO:0042742]; GO:0009617; GO:0098542; GO:0051707; GO:0006952; GO:00432…	110	6.53662
	A2			ΔM [ppm]	Sequence	# PSMs	# Proteins	# Protein Groups	Protein Group Accessions	Modifications	ΔCn	q-Value	PEP	XCorr	Probability	Charge	MH+ [Da]	RT [min]	# Missed Cleavages
	High			2.06807	DAVEDLESVGK	1	2	1	P81605		0	0	0.2605	3.55748	0	2	1161.57	15.188	0
	High			0.379859	ENAGEDPGLAR	1	2	1	P81605		0	0	0.492	2.95944	0	2	1128.53	12.0225	0

## Sheet: PPG5.10_HCT116ERb
Antibody:	PPG5/10 (anti-ERbeta)
Sample:	Positive control for Erbeta
Cells:	HCT116-ERbeta
ER status:	ERbeta positive (lentivirus), ERalpha negative
Accession	Description	Gene symbol	RNA-seq	MW [kDa]	Score	Coverage	# Proteins	# Unique Peptides	# Peptides	# PSMs	Molecular Function	Cellular Component	Biological Process	Pfam IDs	Gene IDs	GO Terms	# AAs	calc. pI
50-80 kDa
Targeted protein
	Estrogen receptor beta	ESR2	25.0792	48.5822	Expressed - not detected
Proposed unspecific targets (detected in both replicates):
Replicate :1
Q969G3	SWI/SNF-related matrix-associated actin-dependent regulator of chromatin subfamily E member 1	SMARCE1	142.241	46.6206	196.558	72.99	1	20	20	61	DNA binding; RNA binding; protein binding; catalytic activity	chromosome; nucleus; organelle lumen	cell organization and biogenesis; metabolic process; regulation of biological process; development	Pf00505	6605	[GO:0000228]; GO:0005694; GO:0031981; GO:0044428; GO:0043232; GO:0070013; GO:0005634; GO:0044446; GO:0043228; GO:0043229; GO:0043233; GO:0043231; GO:0044422; GO:0044424; GO:0043226; GO:0031974; GO:0043227; GO:0005575; GO:0005622; GO:0044464; GO:0005623 [GO:0003677]; GO:0003676; GO:0097159; GO:1901363; GO:0005488; GO:0003674 [GO:0003682]; GO:0005488; GO:0003674 [GO:0003713]; GO:0003712; GO:0000989…	411	4.88135
	A2		#N/A	ΔM [ppm]	Sequence	# PSMs	# Proteins	# Protein Groups	Protein Group Accessions	Modifications	ΔCn	q-Value	PEP	XCorr	Probability	Charge	MH+ [Da]	RT [min]	# Missed Cleavages
	High		#N/A	1.99287	DLTDEEKQEYLNEYEAEKIEYNESMK	4	1	1	Q969G3		0	0	2.79e-05	6.37988	0	3	3240.45	49.9303	2
	High		#N/A	0.110524	DLTDEEKQEYLNEYEAEKIEYNESmK	3	1	1	Q969G3	M25(Oxidation)	0	0	6.029e-06	5.7218	0	4	3256.44	48.8883	2
	High		#N/A	2.9482	KFLESTDSFNNELK	2	1	1	Q969G3		0	0	3.673e-05	5.44929	0	2	1671.83	47.0529	1
	High		#N/A	1.05736	FLESTDSFNNELK	1	1	1	Q969G3		0	0	0.0001134	4.61188	0	2	1543.73	49.1212	0
	High		#N/A	2.07558	RPSYAPPPTPAPATQmPSTPGFVGYNPYSHLAYNNYR	2	1	1	Q969G3	M16(Oxidation)	0	0	0.01104	4.40311	0	4	4095.95	50.6224	0
	High		#N/A	-0.400991	DLTDEEKQEYLNEYEAEK	2	1	1	Q969G3		0	0	0.01005	4.29434	0	3	2246	46.6724	1
	High		#N/A	1.5967	IAAEIAQAEEQAR	2	1	1	Q969G3		0	0	0.000894	4.28517	0	2	1399.72	43.7597	0
	High		#N/A	2.61097	SRAEAALEEESR	2	1	1	Q969G3		0	0	0.002326	4.19072	0	2	1347.65	36.8869	1
	High		#N/A	2.58676	KLEAELLQIEER	2	1	1	Q969G3		0	0	4.661e-05	4.18787	0	2	1470.82	49.8777	1
	High		#N/A	1.13637	SQSSIVPEEEQAANKGEEK	3	1	1	Q969G3		0	0	0.0121	4.15724	0	2	2059.98	39.1948	1
	High		#N/A	3.35061	RPSYAPPPTPAPATQMPSTPGFVGYNPYSHLAYNNYR	2	1	1	Q969G3		0	0	0.007506	4.1506	0	4	4079.96	52.2069	0
	High		#N/A	1.76269	RPSYAPPPTPAPATQMPSTPGFVGYnPYSHLAYNNYR	3	1	1	Q969G3	N26(Deamidated)	0	0	0.01448	4.11681	0	4	4080.94	52.6532	0
	High		#N/A	2.64165	AYHNSPAYLAYINAK	3	1	1	Q969G3		0	0	0.001275	4.11016	0	2	1695.85	48.228	0
	High		#N/A	5.8304	KDDEnIPmETEETHLEETTESQQnGEEGTSTPEDK	3	1	1	Q969G3	N5(Deamidated); M8(Oxidation); N24(Deamidated)	0	0	0.01359	4.0443	0	4	3995.67	45.5535	1
	High		#N/A	1.79508	FLESTDSFNNELKR	1	1	1	Q969G3		0	0	0.004608	3.93874	0	2	1699.83	46.737	1
	High		#N/A	8.65959	KDDEnIPMETEETHLEETTESQQNGEEGTSTPEDK	6	1	1	Q969G3	N5(Deamidated)	0	0	0.03017	3.76451	0	4	3978.7	45.1641	1
	High		#N/A	2.00029	GEPYMSIQPAEDPDDYDDGFSMK	1	1	1	Q969G3		0	0	0.01146	3.74197	0	3	2607.06	53.4436	0
	High		#N/A	2.86936	GEPYmSIQPAEDPDDYDDGFSmK	3	1	1	Q969G3	M5(Oxidation); M22(Oxidation)	0	0	0.0151	3.73559	0	3	2639.05	48.6651	0
	High		#N/A	3.86052	LISEILSESVVPDVR	2	1	1	Q969G3		0	0	0.00454	3.6017	0	2	1655.93	56.5439	0
	High		#N/A	2.30581	LGGNPGTNSR	1	1	1	Q969G3		0	0	0.03627	2.95215	0	2	972.488	23.1641	0
	High		#N/A	1.73743	SQSSIVPEEEQAANK	1	1	1	Q969G3		0	0	0.02653	2.46726	0	2	1616.78	40.266	0
	High		#N/A	3.34495	GEPYMSIQPAEDPDDYDDGFSmK	1	1	1	Q969G3	M22(Oxidation)	0	0.002	0.08039	3.34032	0	3	2623.06	51.2745	0
	High		#N/A	5.71462	KDDENIPmETEETHLEETTESQQNGEEGTSTPEDK	2	1	1	Q969G3	M8(Oxidation)	0	0.002	0.08539	3.24707	0	4	3993.7	45.274	1
	High		#N/A	0.41512	LGGNPGTnSR	1	1	1	Q969G3	N8(Deamidated)	0	0.002	0.06518	2.55682	0	2	973.47	23.3295	0
	High		#N/A	2.24965	KDDENIPMETEETHLEETTESQQNGEEGTSTPEDK	3	1	1	Q969G3		0	0.003	0.2211	3.0953	0	4	3977.69	45.2307	1
	High		#N/A	1.16983	QVQSLMVHQR	1	1	1	Q969G3		0	0.003	0.2267	2.86557	0	2	1225.65	38.9173	0
	High		#N/A	0.717	KVWDQVK	1	1	1	Q969G3		0	0.003	0.1317	1.99759	0	2	902.51	38.1367	1
	High		#N/A	1.71085	QVQSLmVHQR	1	1	1	Q969G3	M6(Oxidation)	0	0.008	0.2619	2.67362	0	2	1241.64	35.2063	0
	Medium		#N/A	0.825018	IIGGMWR	1	1	1	Q969G3		0	0.02	0.3056	1.86122	0	2	832.451	49.0144	0
	Medium		#N/A	-1.4004	ESGQEGVDSmAEEGTSDSNTGSESNSATVEEPPTDPIPEDEKKE	1	1	1	Q969G3	M10(Oxidation)	0	0.022	0.3309	1.96107	0	4	4611.92	43.1935	2
J3KMX2	SWI/SNF-related matrix-associated actin-dependent regulator of chromatin subfamily D member 2	SMARCD2	104.899	52.2052	103.515	51.75	3	15	17	30	protein binding	nucleus		Pf02201		[GO:0005515]; GO:0005488; GO:0003674 [GO:0005634]; GO:0043231; GO:0043227; GO:0043229; GO:0043226; GO:0044424; GO:0005575; GO:0005622; GO:0044464; GO:0005623	456	9.43701
	A2		#N/A	ΔM [ppm]	Sequence	# PSMs	# Proteins	# Protein Groups	Protein Group Accessions	Modifications	ΔCn	q-Value	PEP	XCorr	Probability	Charge	MH+ [Da]	RT [min]	# Missed Cleavages
	High		#N/A	3.37519	LAGLLQHPDPIVINHVISVDPNDQK	2	3	1	J3KMX2		0	0	0.0005357	5.29949	0	3	2732.48	52.8069	0
	High		#N/A	1.15993	AEGDSAGTAGTPGGTPAGDK	2	3	1	J3KMX2		0	0	0.001746	4.90255	0	2	1716.77	33.4922	0
	High		#N/A	3.3405	ELVPESQAYmDLLAFER	3	6	3	J3KMX2;Q6STE5-2;Q96GM5	M10(Oxidation)	0	0	0.01002	4.6235	0	2	2026.99	60.0911	0
	High		#N/A	0.609585	AQMSNFLASTTNQQEIASLDVK	2	3	1	J3KMX2		0	0	0.001914	4.43275	0	2	2396.18	54.1154	0
	High		#N/A	2.2953	ELVPESQAYMDLLAFER	1	6	3	J3KMX2;Q6STE5-2;Q96GM5		0	0	0.0005299	4.41993	0	2	2010.99	61.7598	0
	High		#N/A	1.49906	AQmSNFLASTTNQQEIASLDVK	2	3	1	J3KMX2	M3(Oxidation)	0	0	0.002961	4.4125	0	2	2412.17	51.8744	0
	High		#N/A	2.6604	mPTTQETDGFQVK	1	3	1	J3KMX2	M1(Oxidation)	0	0	0.0005573	3.879	0	2	1497.69	41.7398	0
	High		#N/A	3.0001	IYISNTFSPSK	1	3	1	J3KMX2		0	0	0.008028	3.61514	0	2	1256.66	46.9703	0
	High		#N/A	2.42728	IHETIESINQLK	3	5	2	J3KMX2;Q6STE5-2		0	0	0.005145	3.5915	0	2	1424.78	44.8597	0
	High		#N/A	2.49535	AAFYHQPWAQEAVGR	3	3	1	J3KMX2		0	0	0.01571	3.58715	0	3	1730.84	47.5062	0
	High		#N/A	2.7209	IITDVIGNPEEER	1	3	1	J3KMX2		0	0	0.001395	3.46181	0	2	1484.76	47.7581	0
	High		#N/A	0.583368	RQELEQVLGIR	1	3	1	J3KMX2		0	0	0.02013	3.16598	0	3	1340.77	49.4859	1
	High		#N/A	2.25376	LLVPQAQPPmPAQR	1	3	1	J3KMX2	M10(Oxidation)	0	0	0.02143	2.99365	0	2	1561.86	44.915	0
	High		#N/A	2.30422	LLVPQAQPPMPAQR	1	3	1	J3KMX2		0	0	0.05467	2.95684	0	2	1545.86	47.3513	0
	High		#N/A	1.83595	LLGVHTQTR	1	3	1	J3KMX2		0	0	0.05545	2.18848	0	2	1024.59	38.0145	0
	High		#N/A	3.19681	SLVIELDKELYGPDNHLVEWHR	1	3	1	J3KMX2		0	0.002	0.08361	3.63268	0	4	2662.37	55.2834	1
	High		#N/A	1.3407	cTLLLMLDHQPPQYK	1	3	1	J3KMX2	C1(Carbamidomethyl)	0	0.003	0.149	2.81198	0	3	1856.94	53.9964	0
	High		#N/A	2.50854	IITDVIGNPEEERR	1	3	1	J3KMX2		0	0.003	0.1308	2.72895	0	2	1640.86	45.5732	1
	High		#N/A	1.0492	KLDQTIAR	1	3	1	J3KMX2		0	0.003	0.2422	2.54307	0	2	944.553	34.3565	1
	Medium		#N/A	0.819987	RPGDLNVK	1	3	1	J3KMX2		0	0.029	0.3867	2.22589	0	2	898.511	33.8001	0
Q96GM5	SWI/SNF-related matrix-associated actin-dependent regulator of chromatin subfamily D member 1	SMARCD1	57.3233	58.1959	94.3254	33.79	1	12	16	26	protein binding; structural molecule activity	nucleus	cell organization and biogenesis; metabolic process; regulation of biological process; reproduction; development	Pf02084; Pf02201	6602	[GO:0003713]; GO:0003712; GO:0000989; GO:0000988; GO:0003674 [GO:0005515]; GO:0005488; GO:0003674 [GO:0005634]; GO:0043231; GO:0043227; GO:0043229; GO:0043226; GO:0044424; GO:0005575; GO:0005622; GO:0044464; GO:0005623 [GO:0006337]; GO:0031498; GO:0032986; GO:0034728; GO:0043241; GO:1902589; GO:0006333; GO:0022411; GO:0032984; GO:0071824; GO:0006325; GO:0071822; GO:0006996; GO:0044763; GO:0016043…	515	9.24658
	A2		#N/A	ΔM [ppm]	Sequence	# PSMs	# Proteins	# Protein Groups	Protein Group Accessions	Modifications	ΔCn	q-Value	PEP	XCorr	Probability	Charge	MH+ [Da]	RT [min]	# Missed Cleavages
	High		#N/A	1.55742	KRPAPQQIQQVQQQAVQNR	3	1	1	Q96GM5		0	0	0.001455	4.85611	0	3	2245.23	38.9146	1
	High		#N/A	2.54502	RPAPQQIQQVQQQAVQNR	2	1	1	Q96GM5		0	0	0.0005175	4.81813	0	3	2117.14	40.7271	0
	High		#N/A	3.3405	ELVPESQAYmDLLAFER	3	6	3	J3KMX2;Q6STE5-2;Q96GM5	M10(Oxidation)	0	0	0.01002	4.6235	0	2	2026.99	60.0911	0
	High		#N/A	2.42476	TMTDVVGNPEEER	1	1	1	Q96GM5		0	0	0.001846	4.47415	0	2	1476.67	42.4656	0
	High		#N/A	2.2953	ELVPESQAYMDLLAFER	1	6	3	J3KMX2;Q6STE5-2;Q96GM5		0	0	0.0005299	4.41993	0	2	2010.99	61.7598	0
	High		#N/A	0.0760315	SDAEDGEGTVASWELR	1	1	1	Q96GM5		0	0	0.01645	4.38141	0	2	1721.76	49.7243	0
	High		#N/A	1.57293	TATTQETDGFQVK	2	1	1	Q96GM5		0	0	0.0009717	4.33357	0	2	1425.69	41.5063	0
	High		#N/A	-1.22767	TmTDVVGNPEEER	2	1	1	Q96GM5	M2(Oxidation)	0	0	0.0006273	4.25861	0	2	1492.66	38.8449	0
	High		#N/A	0.108768	IFISNTFNPAK	1	1	1	Q96GM5		0	0	0.002094	3.56689	0	2	1251.67	49.8171	0
	High		#N/A	2.21657	IHETIETINQLK	2	1	1	Q96GM5		0	0	0.02977	3.50479	0	2	1438.79	44.969	0
	High		#N/A	3.18383	YLQQIFESQR	1	1	1	Q96GM5		0	0	0.01251	3.38808	0	2	1311.67	49.9133	0
	High		#N/A	0.734151	SLVIELDKDLYGPDNHLVEWHR	1	3	2	Q6STE5-2;Q96GM5		0	0	0.05842	3.11246	0	4	2648.35	54.7109	1
	High		#N/A	1.75342	KLDQTIMR	1	3	2	Q6STE5-2;Q96GM5		0	0	0.05181	2.57799	0	2	1004.56	39.0592	1
	High		#N/A	2.70224	RLDIQEALK	1	1	1	Q96GM5		0	0	0.03714	2.50267	0	2	1085.63	45.7174	1
	High		#N/A	2.19171	LLEDSALSK	1	1	1	Q96GM5		0	0.002	0.07856	2.26674	0	2	975.538	42.4402	0
	High		#N/A	2.41735	LDIQEALK	1	1	1	Q96GM5		0	0.003	0.1274	2.63287	0	2	929.533	48.4571	0
	Medium		#N/A	1.06028	FSEIPQR	1	3	2	Q6STE5-2;Q96GM5		0	0.019	0.2962	2.18652	0	2	876.458	40.0781	0
	Medium		#N/A	0.248769	RPGDVNVR	1	1	1	Q96GM5		0	0.025	0.3645	2.10413	0	2	912.501	30.7943	0
P68371	Tubulin beta-4B chain	TUBB4B	147.028	49.799	94.131	46.74	1	1	15	25	nucleotide binding; RNA binding; catalytic activity; structural molecule activity; protein binding	nucleus; cytoplasm; cytosol; cytoskeleton; membrane; extracellular	metabolic process; cellular component movement; defense response; response to stimulus; cell organization and biogenesis	Pf00091; Pf03953; Pf10644	10383	[GO:0000086]; GO:0044772; GO:0044839; GO:0000278; GO:0044770; GO:0007049; GO:0022402; GO:0044763; GO:0009987; GO:0044699; GO:0008150 [GO:0000166]; GO:0036094; GO:1901265; GO:0005488; GO:0097159; GO:1901363; GO:0003674 [GO:0000278]; GO:0007049; GO:0044763; GO:0009987; GO:0044699; GO:0008150 [GO:0003725]; GO:0003723; GO:0003676; GO:0097159; GO:1901363; GO:0005488; GO:0003674 [GO:0003924]; GO:001711…	445	4.89404
	A2		#N/A	ΔM [ppm]	Sequence	# PSMs	# Proteins	# Protein Groups	Protein Group Accessions	Modifications	ΔCn	q-Value	PEP	XCorr	Probability	Charge	MH+ [Da]	RT [min]	# Missed Cleavages
	High		#N/A	3.34736	SGPFGQIFRPDNFVFGQSGAGNNWAK	1	2	2	P07437;P68371		0	0	3.787e-06	6.90691	0	3	2798.35	59.2475	0
	High		#N/A	5.71404	EAEScDcLQGFqLTHSLGGGTGSGmGTLLISK	1	2	2	P07437;P68371	C5(Carbamidomethyl); C7(Carbamidomethyl); Q12(Deamidated); M25(Oxidation)	0	0	0.0008926	5.71438	0	3	3328.53	53.4067	0
	High		#N/A	2.8461	EAEScDcLQGFQLTHSLGGGTGSGMGTLLISK	1	2	2	P07437;P68371	C5(Carbamidomethyl); C7(Carbamidomethyl)	0	0	0.001142	5.54326	0	3	3311.54	55.8381	0
	High		#N/A	2.12851	EIVHLQAGQcGNQIGAK	3	2	2	P68371;P07437	C10(Carbamidomethyl)	0	0	0.0001697	5.29161	0	2	1822.93	41.8632	0
	High		#N/A	2.21973	ImNTFSVVPSPK	1	2	2	P07437;P68371	M2(Oxidation)	0	0	0.001265	4.3508	0	2	1335.7	47.5553	0
	High		#N/A	2.37092	IMNTFSVVPSPK	1	2	2	P07437;P68371		0	0	0.0129	3.96271	0	2	1319.71	50.1232	0
	High		#N/A	-1.61195	EVDEQMLNVQNK	2	2	2	P07437;P68371		0	0	0.003336	3.96094	0	2	1446.69	43.9639	0
	High		#N/A	1.65854	LAVNMVPFPR	1	2	2	P07437;P68371		0	0	0.003704	3.86402	0	2	1143.64	53.5699	0
	High		#N/A	1.71525	EVDEQmLNVQNK	1	2	2	P07437;P68371	M6(Oxidation)	0	0	0.006327	3.59996	0	2	1462.69	39.1617	0
	High		#N/A	-1.76251	INVYYNEATGGK	3	1	1	P68371		0	0	0.02311	3.50062	0	2	1328.65	43.4785	0
	High		#N/A	2.12951	ISEQFTAMFR	1	2	2	P07437;P68371		0	0	0.002735	3.27161	0	2	1229.6	53.6948	0
	High		#N/A	0.0213142	YLTVAAVFR	1	2	2	P07437;P68371		0	0	0.03602	3.156	0	2	1039.59	54.6483	0
	High		#N/A	2.40591	NSSYFVEWIPNNVK	1	2	2	P07437;P68371		0	0	0.0336	3.05615	0	2	1696.84	56.39	0
	High		#N/A	1.24663	TAVcDIPPR	2	2	2	P07437;P68371	C4(Carbamidomethyl)	0	0	0.01611	2.96373	0	2	1028.52	38.8939	0
	High		#N/A	1.17627	NMMAAcDPR	1	2	2	P07437;P68371	C6(Carbamidomethyl)	0	0	0.01035	2.95924	0	2	1065.43	38.6107	0
	High		#N/A	2.31855	GHYTEGAELVDSVLDVVR	1	2	2	P07437;P68371		0	0	0.007024	2.78278	0	3	1958.99	60.6289	0
	High		#N/A	3.16934	FPGQLNADLR	1	2	2	P07437;P68371		0	0	0.01828	2.20662	0	2	1130.6	47.4158	0
	High		#N/A	1.13744	IREEYPDR	2	2	2	P07437;P68371		0	0.006	0.2581	2.34437	0	2	1077.53	34.6215	1
Q6STE5-2	Isoform 2 of SWI/SNF-related matrix-associated actin-dependent regulator of chromatin subfamily D member 3	SMARCD3	27.9274	53.6537	77.9178	42.98	2	10	15	24	protein binding	chromosome; nucleus; organelle lumen; cytoplasm	cell differentiation; cell proliferation; development; regulation of biological process; cell organization and biogenesis; metabolic process	Pf02201	6604	[GO:0000790]; GO:0000785; GO:0044454; GO:0044427; GO:0000228; GO:0044428; GO:0005694; GO:0044446; GO:0031981; GO:0005634; GO:0043232; GO:0043229; GO:0044422; GO:0044424; GO:0070013; GO:0043231; GO:0043228; GO:0043226; GO:0005575; GO:0005622; GO:0044464; GO:0043233; GO:0043227; GO:0005623; GO:0031974 [GO:0002052]; GO:0007405; GO:0050769; GO:1902692; GO:2000179; GO:2000648; GO:0048699; GO:0061351; …	470	9.31982
	A2		#N/A	ΔM [ppm]	Sequence	# PSMs	# Proteins	# Protein Groups	Protein Group Accessions	Modifications	ΔCn	q-Value	PEP	XCorr	Probability	Charge	MH+ [Da]	RT [min]	# Missed Cleavages
	High		#N/A	3.3405	ELVPESQAYmDLLAFER	3	6	3	J3KMX2;Q6STE5-2;Q96GM5	M10(Oxidation)	0	0	0.01002	4.6235	0	2	2026.99	60.0911	0
	High		#N/A	2.2953	ELVPESQAYMDLLAFER	1	6	3	J3KMX2;Q6STE5-2;Q96GM5		0	0	0.0005299	4.41993	0	2	2010.99	61.7598	0
	High		#N/A	1.9331	AAPPPGQSQAQSQGQPVPTAPAR	2	2	1	Q6STE5-2		0	0	0.01836	4.12721	0	3	2241.14	38.2421	0
	High		#N/A	2.03205	TPTTQETDGFQVK	1	2	1	Q6STE5-2		0	0	0.001886	3.68777	0	2	1451.7	42.0604	0
	High		#N/A	2.42728	IHETIESINQLK	3	5	2	J3KMX2;Q6STE5-2		0	0	0.005145	3.5915	0	2	1424.78	44.8597	0
	High		#N/A	2.60655	AEFYHQPWSQEAVSR	1	2	1	Q6STE5-2		0	0	0.007275	3.58408	0	3	1834.86	46.2981	0
	High		#N/A	-2.34244	RQELEQSLVVR	3	2	1	Q6STE5-2		0	0	0.03561	3.41617	0	2	1356.76	43.02	1
	High		#N/A	0.734151	SLVIELDKDLYGPDNHLVEWHR	1	3	2	Q6STE5-2;Q96GM5		0	0	0.05842	3.11246	0	4	2648.35	54.7109	1
	High		#N/A	2.30526	RVDIQEALK	1	2	1	Q6STE5-2		0	0	0.05922	3.02679	0	2	1071.62	42.5792	1
	High		#N/A	3.15372	YFQQIFDcPR	1	2	1	Q6STE5-2	C8(Carbamidomethyl)	0	0	0.06012	2.98626	0	2	1373.64	51.5516	0
	High		#N/A	1.75342	KLDQTIMR	1	3	2	Q6STE5-2;Q96GM5		0	0	0.05181	2.57799	0	2	1004.56	39.0592	1
	High		#N/A	3.44836	LTALLLPPDPIVINHVISVDPSDQK	2	2	1	Q6STE5-2		0	0.003	0.1575	2.93831	0	3	2694.52	60.6634	0
	High		#N/A	2.16422	RPGDLSVR	1	2	1	Q6STE5-2		0	0.003	0.156	2.55259	0	2	899.508	35.2977	0
	High		#N/A	2.36887	GYVQDLLR	1	2	1	Q6STE5-2		0	0.003	0.1196	2.52922	0	2	963.528	50.8051	0
	High		#N/A	0.975518	LQDSHDKEYINGDK	1	2	1	Q6STE5-2		0	0.004	0.2483	2.36058	0	3	1661.78	34.2254	1
	Medium		#N/A	1.06028	FSEIPQR	1	3	2	Q6STE5-2;Q96GM5		0	0.019	0.2962	2.18652	0	2	876.458	40.0781	0
Q01844-6	Isoform 6 of RNA-binding protein EWS	EWSR1	127.859	62.469	71.5023	13.5	5	5	5	18	nucleotide binding; RNA binding; protein binding; metal ion binding	nucleus; cytoplasm; membrane	metabolic process; regulation of biological process	Pf00076; Pf00641	2130	[GO:0000166]; GO:0036094; GO:1901265; GO:0005488; GO:0097159; GO:1901363; GO:0003674 [GO:0003676]; GO:0097159; GO:1901363; GO:0005488; GO:0003674 [GO:0003723]; GO:0003676; GO:0097159; GO:1901363; GO:0005488; GO:0003674 [GO:0005515]; GO:0005488; GO:0003674 [GO:0005516]; GO:0005515; GO:0005488; GO:0003674 [GO:0005622]; GO:0044464; GO:0005575; GO:0005623 [GO:0005634]; GO:0043231; GO:0043227; GO:0043…	600	9.39307
	A2		#N/A	ΔM [ppm]	Sequence	# PSMs	# Proteins	# Protein Groups	Protein Group Accessions	Modifications	ΔCn	q-Value	PEP	XCorr	Probability	Charge	MH+ [Da]	RT [min]	# Missed Cleavages
	High		#N/A	1.52592	QDHPSSmGVYGQESGGFSGPGENR	2	5	1	Q01844-6	M7(Oxidation)	0	0	3.036e-05	6.36094	0	3	2496.05	41.1635	0
	High		#N/A	2.16793	QDHPSSMGVYGQESGGFSGPGENR	4	5	1	Q01844-6		0	0	2.127e-06	6.03104	0	3	2480.06	43.7796	0
	High		#N/A	1.94155	AGDWQcPNPGcGNQNFAWR	2	5	1	Q01844-6	C6(Carbamidomethyl); C11(Carbamidomethyl)	0	0	0.0001218	5.07153	0	2	2234.93	50.0507	0
	High		#N/A	2.21129	GDATVSYEDPPTAK	3	5	1	Q01844-6		0	0	0.04429	3.61166	0	2	1450.67	39.7119	0
	High		#N/A	1.06069	GGPGGPGGPGGPmGR	5	5	1	Q01844-6	M13(Oxidation)	0	0	0.00276	3.28774	0	2	1223.56	32.9296	0
	High		#N/A	2.12036	GGPGGPGGPGGPMGR	1	5	1	Q01844-6		0	0	0.02692	2.92708	0	2	1207.57	37.9172	0
	High		#N/A	2.88279	AAVEWFDGK	1	5	1	Q01844-6		0	0	0.04699	2.7628	0	2	1022.5	49.8525	0
P11021	78 kDa glucose-regulated protein	HSPA5	383.334	72.2884	58.7775	26.45	1	11	13	17	nucleotide binding; metal ion binding; protein binding; catalytic activity; enzyme regulator activity	nucleus; cytoplasm; endoplasmic reticulum; organelle lumen; membrane; cytosol; cell surface; extracellular	cell organization and biogenesis; transport; metabolic process; cell communication; regulation of biological process; response to stimulus; coagulation; development; cellular component movement; cell death	Pf00012; Pf01968; Pf06723	3309	[GO:0000166]; GO:0036094; GO:1901265; GO:0005488; GO:0097159; GO:1901363; GO:0003674 [GO:0000902]; GO:0032989; GO:0009653; GO:0016043; GO:0048869; GO:0032502; GO:0048856; GO:0071840; GO:0044763; GO:0044767; GO:0008150; GO:0009987; GO:0044699 [GO:0002576]; GO:0006887; GO:0016192; GO:0032940; GO:0006810; GO:0044763; GO:0046903; GO:0051649; GO:0051234; GO:0009987; GO:0044699; GO:0044765; GO:0051641;…	654	5.16064
	A2		#N/A	ΔM [ppm]	Sequence	# PSMs	# Proteins	# Protein Groups	Protein Group Accessions	Modifications	ΔCn	q-Value	PEP	XCorr	Probability	Charge	MH+ [Da]	RT [min]	# Missed Cleavages
	High		#N/A	2.47738	SQIFSTASDNQPTVTIK	1	1	1	P11021		0	0	0.0002988	4.73745	0	2	1836.94	47.6304	0
	High		#N/A	1.592	LYGSAGPPPTGEEDTAEKDEL	1	1	1	P11021		0	0	0.004601	4.42505	0	2	2176	46.0933	1
	High		#N/A	0.25029	VTHAVVTVPAYFNDAQR	2	1	1	P11021		0	0	0.02278	4.13348	0	3	1887.97	48.8542	0
	High		#N/A	3.0942	ELEEIVQPIISK	1	1	1	P11021		0	0	0.002689	4.11096	0	2	1397.79	51.8773	0
	High		#N/A	1.99763	IINEPTAAAIAYGLDK	2	2	2	P11021;P11142		0	0	0.0008603	4.09071	0	2	1659.9	53.3143	0
	High		#N/A	2.1753	NQLTSNPENTVFDAK	2	1	1	P11021		0	0	0.0007713	3.88731	0	2	1677.81	46.7425	0
	High		#N/A	3.04976	NELESYAYSLK	1	1	1	P11021		0	0	0.02145	3.28382	0	2	1316.64	50.0119	0
	High		#N/A	2.72776	TWNDPSVQQDIK	1	1	1	P11021		0	0	0.003618	3.27417	0	2	1430.69	44.8175	0
	High		#N/A	1.5881	VEIIANDQGNR	1	4	3	P08107-2;P11021;P11142		0	0	0.0005141	3.24993	0	2	1228.63	39.5744	0
	High		#N/A	2.20214	TKPYIQVDIGGGQTK	2	1	1	P11021		0	0	0.02904	2.87521	0	2	1604.87	45.0129	0
	High		#N/A	0.822479	ITITNDQNR	1	1	1	P11021		0	0.002	0.07566	2.67656	0	2	1074.55	36.4143	0
	High		#N/A	1.35447	VYEGERPLTK	1	1	1	P11021		0	0.003	0.1147	2.25848	0	2	1191.64	36.2167	0
	High		#N/A	2.05358	VMEHFIK	1	1	1	P11021		0	0.003	0.2372	2.11765	0	2	903.478	41.3982	0
P02545-3	Isoform ADelta10 of Prelamin-A/C	LMNA	112.901	70.6181	48.0042	24.76	2	12	12	14	structural molecule activity; protein binding	nucleus; membrane; cytoskeleton; organelle lumen; cytoplasm; cytosol	cell death; cell organization and biogenesis; cell communication; metabolic process; regulation of biological process; response to stimulus; reproduction; development; cellular component movement; transport; cell differentiation	Pf00038; Pf00932; Pf12128	4000	[GO:0000278]; GO:0007049; GO:0044763; GO:0009987; GO:0044699; GO:0008150 [GO:0005198]; GO:0003674 [GO:0005515]; GO:0005488; GO:0003674 [GO:0005634]; GO:0043231; GO:0043227; GO:0043229; GO:0043226; GO:0044424; GO:0005575; GO:0005622; GO:0044464; GO:0005623 [GO:0005635]; GO:0012505; GO:0031967; GO:0044428; GO:0044464; GO:0031975; GO:0043227; GO:0044446; GO:0005634; GO:0005575; GO:0005623; GO:004322…	634	8.39697
	A2		#N/A	ΔM [ppm]	Sequence	# PSMs	# Proteins	# Protein Groups	Protein Group Accessions	Modifications	ΔCn	q-Value	PEP	XCorr	Probability	Charge	MH+ [Da]	RT [min]	# Missed Cleavages
	High		#N/A	1.4411	ASASGSGAQVGGPISSGSSASSVTVTR	2	2	1	P02545-3		0	0	0.0003219	4.52062	0	3	2365.16	42.5108	0
	High		#N/A	2.27142	SVGGSGGGSFGDNLVTR	1	2	1	P02545-3		0	0	0.001541	4.20085	0	2	1566.75	45.91	0
	High		#N/A	1.93512	AAYEAELGDAR	1	2	1	P02545-3		0	0	0.003368	3.95024	0	2	1165.55	41.8732	0
	High		#N/A	-0.805419	NSNLVGAAHEELQQSR	1	2	1	P02545-3		0	0	0.002973	3.75342	0	2	1752.86	43.7455	0
	High		#N/A	1.69519	SGAQASSTPLSPTR	1	2	1	P02545-3		0	0	0.004377	3.62434	0	2	1359.69	37.773	0
	High		#N/A	2.21619	ITESEEVVSR	1	2	1	P02545-3		0	0	0.0007176	3.43478	0	2	1148.58	37.9266	0
	High		#N/A	1.12496	AQHEDQVEQYKK	2	2	1	P02545-3		0	0	0.04029	3.4304	0	3	1502.73	23.1326	1
	High		#N/A	1.12472	VAVEEVDEEGK	1	2	1	P02545-3		0	0	0.005867	3.13744	0	2	1203.58	38.5639	0
	High		#N/A	1.88005	EAALSTALSEK	1	2	1	P02545-3		0	0	0.02588	3.12124	0	2	1119.59	43.8352	0
	High		#N/A	1.21689	SLETENAGLR	1	2	1	P02545-3		0	0	0.01389	2.92191	0	2	1089.55	39.9591	0
	High		#N/A	2.06717	EGDLIAAQAR	1	2	1	P02545-3		0	0.002	0.09854	2.35182	0	2	1043.55	40.9545	0
	High		#N/A	2.02394	LLEGEEER	1	2	1	P02545-3		0	0.003	0.176	2.34213	0	2	974.481	36.9773	0
O14497-2	Isoform 2 of AT-rich interactive domain-containing protein 1A	ARID1A	31.6672	218.197	43.5635	8.37	2	10	10	13	DNA binding; protein binding	chromosome; nucleus; organelle lumen	cell organization and biogenesis; metabolic process; regulation of biological process; development; cell communication; response to stimulus	Pf01388; Pf12031	8289	[GO:0000790]; GO:0000785; GO:0044454; GO:0044427; GO:0000228; GO:0044428; GO:0005694; GO:0044446; GO:0031981; GO:0005634; GO:0043232; GO:0043229; GO:0044422; GO:0044424; GO:0070013; GO:0043231; GO:0043228; GO:0043226; GO:0005575; GO:0005622; GO:0044464; GO:0043233; GO:0043227; GO:0005623; GO:0031974 [GO:0003677]; GO:0003676; GO:0097159; GO:1901363; GO:0005488; GO:0003674 [GO:0003713]; GO:0003712;…	2068	6.52197
	A2		#N/A	ΔM [ppm]	Sequence	# PSMs	# Proteins	# Protein Groups	Protein Group Accessions	Modifications	ΔCn	q-Value	PEP	XCorr	Probability	Charge	MH+ [Da]	RT [min]	# Missed Cleavages
	High		#N/A	1.95053	GYQGYPGGDYSGGPQDGGAGK	1	2	1	O14497-2		0	0	0.003916	4.25951	0	2	1987.85	41.4632	0
	High		#N/A	2.08671	EEAGGEAAAAAAAER	1	2	1	O14497-2		0	0	0.0002661	4.24855	0	2	1373.63	38.9767	0
	High		#N/A	1.3589	GGTPGSGAAAAAGSKPPPSSSASASSSSSSFAQQR	1	2	1	O14497-2		0	0	0.01039	3.92108	0	3	3093.45	38.9048	0
	High		#N/A	1.62465	SHHAPmSPGSSGGGGQPLAR	2	2	1	O14497-2	M6(Oxidation)	0	0	0.001274	3.81986	0	3	1903.89	32.9103	0
	High		#N/A	2.46515	GPSPSPVGSPASVAQSR	1	2	1	O14497-2		0	0	0.02522	3.45372	0	2	1580.81	41.0069	0
	High		#N/A	0.352062	VDENHSEFTLYESR	1	2	1	O14497-2		0	0	0.02363	3.31872	0	3	1725.77	46.0085	0
	High		#N/A	2.87403	IGGGDTTEHIQTHFESK	2	2	1	O14497-2		0	0	0.03991	3.1965	0	2	1856.88	40.3189	0
	High		#N/A	1.59658	NDPFVVDcSDK	2	2	1	O14497-2	C8(Carbamidomethyl)	0	0	0.008524	3.10126	0	2	1295.56	45.2068	0
	High		#N/A	1.39207	TPQPSSPMDQMGK	1	2	1	O14497-2		0	0.003	0.1082	2.6429	0	2	1403.63	41.4054	0
	Medium		#N/A	0.768237	SSTLTEDGAK	1	2	1	O14497-2		0	0.022	0.3399	2.24044	0	2	1008.49	31.301	0
O43175	D-3-phosphoglycerate dehydrogenase	PHGDH	139.91	56.6144	31.4691	15.38	1	6	6	8	catalytic activity; nucleotide binding	cytoplasm; cytosol; extracellular	metabolic process; development; regulation of biological process; cell differentiation; cell organization and biogenesis	Pf00389; Pf02826	26227	[GO:0004617]; GO:0016616; GO:0016614; GO:0016491; GO:0003824; GO:0003674 [GO:0005829]; GO:0044444; GO:0005737; GO:0044424; GO:0005622; GO:0044464; GO:0005575; GO:0005623 [GO:0006541]; GO:0009064; GO:1901605; GO:0006520; GO:0019752; GO:0044238; GO:1901564; GO:0043436; GO:0008152; GO:0006807; GO:0071704; GO:0006082; GO:0008150; GO:0044237; GO:0044281; GO:0044763; GO:0009987; GO:0044710; GO:0044699 …	533	6.7124
	A2		#N/A	ΔM [ppm]	Sequence	# PSMs	# Proteins	# Protein Groups	Protein Group Accessions	Modifications	ΔCn	q-Value	PEP	XCorr	Probability	Charge	MH+ [Da]	RT [min]	# Missed Cleavages
	High		#N/A	2.1105	AGTGVDNVDLEAATR	1	1	1	O43175		0	0	0.0001024	4.74678	0	2	1488.73	44.9026	0
	High		#N/A	2.7116	ILQDGGLQVVEK	2	1	1	O43175		0	0	0.001498	4.74542	0	2	1298.74	46.3873	0
	High		#N/A	-2.64794	ALVDHENVIScPHLGASTK	1	1	1	O43175	C11(Carbamidomethyl)	0	0	0.004809	4.00641	0	3	2048.02	44.0418	0
	High		#N/A	2.8052	GTIQVITQGTSLK	1	1	1	O43175		0	0	0.003705	3.77121	0	2	1345.77	47.413	0
	High		#N/A	2.50175	VLISDSLDPccR	2	1	1	O43175	C10(Carbamidomethyl); C11(Carbamidomethyl)	0	0	0.007505	3.62005	0	2	1434.68	48.6146	0
	High		#N/A	1.75484	VTADVINAAEK	1	1	1	O43175		0	0	0.007884	3.17408	0	2	1130.61	41.6793	0
P10809	60 kDa heat shock protein, mitochondrial	HSPD1	260.645	61.0164	25.0987	10.47	1	5	5	11	nucleotide binding; protein binding; DNA binding; RNA binding; catalytic activity	extracellular; cytoplasm; mitochondrion; membrane; organelle lumen; endosome; cytosol; cell surface; nucleus	response to stimulus; cell communication; defense response; regulation of biological process; metabolic process; cell death; cell proliferation; development; cell organization and biogenesis	Pf00118	3329	[GO:0000166]; GO:0036094; GO:1901265; GO:0005488; GO:0097159; GO:1901363; GO:0003674 [GO:0001530]; GO:0008289; GO:0097367; GO:0005488; GO:0003674 [GO:0002039]; GO:0005515; GO:0005488; GO:0003674 [GO:0002368]; GO:0002367; GO:0019724; GO:0001816; GO:0002440; GO:0006955; GO:0002449; GO:0002460; GO:0044707; GO:0002376; GO:0050896; GO:0002443; GO:0002250; GO:0032501; GO:0044699; GO:0008150; GO:0002252…	573	5.87158
	A2		#N/A	ΔM [ppm]	Sequence	# PSMs	# Proteins	# Protein Groups	Protein Group Accessions	Modifications	ΔCn	q-Value	PEP	XCorr	Probability	Charge	MH+ [Da]	RT [min]	# Missed Cleavages
	High		#N/A	3.1863	LVQDVANNTNEEAGDGTTTATVLAR	2	1	1	P10809		0	0	0.05601	4.12932	0	3	2560.26	45.7839	0
	High		#N/A	2.43382	VGLQVVAVK	1	1	1	P10809		0	0	0.002038	3.45659	0	2	912.59	46.4111	0
	High		#N/A	1.44128	VTDALNATR	1	1	1	P10809		0	0	0.02016	3.29819	0	2	960.512	37.2476	0
	High		#N/A	9.83085	LVQDVAnNTNEEAGDGTTTATVLAR	4	1	1	P10809	N7(Deamidated)	0	0.003	0.1181	3.91389	0	3	2561.26	45.8519	0
	High		#N/A	-3.69513	LSDGVAVLK	1	1	1	P10809		0	0.003	0.1416	2.66329	0	2	901.532	44.047	0
	Medium		#N/A	-1.60702	GANPVEIR	2	1	1	P10809		0	0.019	0.2998	2.17123	0	2	855.467	39.283	0
P68363	Tubulin alpha-1B chain	TUBA1B	374.558	50.1196	22.1129	14.63	1	5	5	7	nucleotide binding; RNA binding; catalytic activity; structural molecule activity; protein binding	cytoplasm; cytoskeleton	cell organization and biogenesis; metabolic process; cellular component movement; transport; cell division; response to stimulus	Pf00091; Pf03953	10376	[GO:0000166]; GO:0036094; GO:1901265; GO:0005488; GO:0097159; GO:1901363; GO:0003674 [GO:0000226]; GO:0007010; GO:0007017; GO:1902589; GO:0006996; GO:0044763; GO:0009987; GO:0016043; GO:0044699; GO:0008150; GO:0071840 [GO:0003725]; GO:0003723; GO:0003676; GO:0097159; GO:1901363; GO:0005488; GO:0003674 [GO:0003924]; GO:0017111; GO:0016462; GO:0016818; GO:0016817; GO:0016787; GO:0003824; GO:0003674…	451	5.05908
	A2		#N/A	ΔM [ppm]	Sequence	# PSMs	# Proteins	# Protein Groups	Protein Group Accessions	Modifications	ΔCn	q-Value	PEP	XCorr	Probability	Charge	MH+ [Da]	RT [min]	# Missed Cleavages
	High		#N/A	3.39093	TIGGGDDSFNTFFSETGAGK	1	1	1	P68363		0	0	5.935e-05	5.17557	0	2	2007.9	54.885	0
	High		#N/A	3.33694	SIQFVDWcPTGFK	1	1	1	P68363	C8(Carbamidomethyl)	0	0	0.003339	3.96676	0	2	1584.76	57.0291	0
	High		#N/A	2.22697	DVNAAIATIK	1	1	1	P68363		0	0	0.01915	3.20329	0	2	1015.58	46.1746	0
	High		#N/A	2.79665	NLDIERPTYTNLNR	3	1	1	P68363		0	0.003	0.1492	2.22959	0	2	1718.89	45.7388	0
	High		#N/A	0.687215	EDAANNYAR	1	1	1	P68363		0	0.006	0.2552	2.3393	0	2	1023.45	31.4076	0
R4GN55	YTH domain family protein 3	YTHDF3	23.4592	63.6578	21.9332	10.62	2	5	5	7							584	9.05615
	A2		#N/A	ΔM [ppm]	Sequence	# PSMs	# Proteins	# Protein Groups	Protein Group Accessions	Modifications	ΔCn	q-Value	PEP	XCorr	Probability	Charge	MH+ [Da]	RT [min]	# Missed Cleavages
	High		#N/A	1.97651	AITDGQAGFGNDTLSK	2	2	1	R4GN55		0	0	9.686e-05	4.50641	0	2	1594.77	44.854	0
	High		#N/A	0.249849	GNVGIGGSAVPPPPIK	1	2	1	R4GN55		0	0	0.002351	4.07767	0	2	1459.83	46.6505	0
	High		#N/A	2.10724	LENNDNKPVTNSR	1	2	1	R4GN55		0	0.003	0.2097	2.61131	0	2	1500.74	23.0772	0
	High		#N/A	1.29387	AINNYNPK	2	2	1	R4GN55		0	0.003	0.2444	2.19741	0	2	933.48	34.9431	0
	High		#N/A	0.522989	DTQEVPLEK	1	2	1	R4GN55		0	0.003	0.174	2.19471	0	2	1058.54	39.4566	0
O96019	Actin-like protein 6A	ACTL6A	58.1327	47.4303	20.7758	18.41	1	5	5	6	protein binding; nucleotide binding	nucleus; organelle lumen; membrane; chromosome	development; metabolic process; response to stimulus; cell organization and biogenesis; regulation of biological process; cell communication	Pf00022	86	[GO:0003407]; GO:0044767; GO:0048856; GO:0060041; GO:0032502; GO:0044699; GO:0043010; GO:0008150; GO:0001654; GO:0007423; GO:0048513; GO:0048731; GO:0007275; GO:0044707; GO:0032501 [GO:0003682]; GO:0005488; GO:0003674 [GO:0003713]; GO:0003712; GO:0000989; GO:0000988; GO:0003674 [GO:0005515]; GO:0005488; GO:0003674 [GO:0005524]; GO:0032550; GO:0032559; GO:0035639; GO:0001883; GO:0032549; GO:003055…	429	5.60498
	A2		#N/A	ΔM [ppm]	Sequence	# PSMs	# Proteins	# Protein Groups	Protein Group Accessions	Modifications	ΔCn	q-Value	PEP	XCorr	Probability	Charge	MH+ [Da]	RT [min]	# Missed Cleavages
	High		#N/A	1.44337	STGLILDSGATHTTAIPVHDGYVLQQGIVK	1	1	1	O96019		0	0	0.02503	5.54494	0	3	3091.65	51.986	0
	High		#N/A	1.54815	LIANNTTVER	1	1	1	O96019		0	0	0.01738	3.21237	0	2	1130.62	37.7986	0
	High		#N/A	2.4042	TAVLTAFAnGR	1	1	1	O96019	N9(Deamidated)	0	0	0.03611	3.17487	0	2	1121.6	48.3242	0
	High		#N/A	0.734259	AGYAGEDcPK	2	1	1	O96019	C8(Carbamidomethyl)	0	0.002	0.06628	2.71722	0	2	1067.45	33.4144	0
	High		#N/A	2.61289	SEASLHPVLmSEAPWNTR	1	1	1	O96019	M10(Oxidation)	0	0.003	0.12	3.32333	0	3	2040.99	48.6852	0
P04844-2	Isoform 2 of Dolichyl-diphosphooligosaccharide--protein glycosyltransferase subunit 2	RPN2	200.819	67.6814	17.9265	13.98	2	5	5	6	catalytic activity	cytoplasm; membrane; vacuole; nucleus; endoplasmic reticulum	metabolic process; cell organization and biogenesis; transport; response to stimulus	Pf05817	6185	[GO:0000421]; GO:0005774; GO:0005776; GO:0044437; GO:0098588; GO:0005773; GO:0044444; GO:0044446; GO:0031090; GO:0043231; GO:0005737; GO:0044424; GO:0043229; GO:0044422; GO:0016020; GO:0043227; GO:0005622; GO:0044464; GO:0043226; GO:0005575; GO:0005623 [GO:0004579]; GO:0004576; GO:0016758; GO:0016757; GO:0016740; GO:0003824; GO:0003674 [GO:0005634]; GO:0043231; GO:0043227; GO:0043229; GO:0043226;…	615	6.06201
	A2		#N/A	ΔM [ppm]	Sequence	# PSMs	# Proteins	# Protein Groups	Protein Group Accessions	Modifications	ΔCn	q-Value	PEP	XCorr	Probability	Charge	MH+ [Da]	RT [min]	# Missed Cleavages
	High		#N/A	2.39677	TGQEVVFVAEPDNK	1	2	1	P04844-2		0	0	0.0008523	4.44444	0	2	1532.76	46.1581	0
	High		#N/A	1.97739	ASLDRPFTNLESAFYSIVGLSSLGAQVPDAK	2	2	1	P04844-2		0	0	0.02821	3.97593	0	3	3253.68	68.1507	0
	High		#N/A	2.15903	ISTEVGITNVDLSTVDKDQSIAPK	1	2	1	P04844-2		0	0.003	0.2002	2.7481	0	3	2530.33	50.2605	1
	High		#N/A	2.59157	YIANTVELR	1	2	1	P04844-2		0	0.003	0.1499	1.92198	0	2	1078.59	44.8289	0
	Medium		#N/A	1.89191	FELDTSER	1	2	1	P04844-2		0	0.016	0.2913	2.25873	0	2	996.465	43.4049	0
O60506-2	Isoform 2 of Heterogeneous nuclear ribonucleoprotein Q	SYNCRIP	87.9917	65.6416	16.7915	8.16	2	2	5	6	nucleotide binding; RNA binding; protein binding	nucleus; organelle lumen; cytoplasm; endoplasmic reticulum; spliceosomal complex	metabolic process; regulation of biological process; defense response; response to stimulus	Pf00076	10492	[GO:0000166]; GO:0036094; GO:1901265; GO:0005488; GO:0097159; GO:1901363; GO:0003674 [GO:0000398]; GO:0000377; GO:0006397; GO:0000375; GO:0006396; GO:0016071; GO:0008380; GO:0010467; GO:0016070; GO:0043170; GO:0044260; GO:0090304; GO:0071704; GO:0044237; GO:0006139; GO:0008152; GO:0009987; GO:0006725; GO:0034641; GO:0044238; GO:0046483; GO:1901360; GO:0008150; GO:0006807 [GO:0003676]; GO:0097159;…	588	8.60205
	A2		#N/A	ΔM [ppm]	Sequence	# PSMs	# Proteins	# Protein Groups	Protein Group Accessions	Modifications	ΔCn	q-Value	PEP	XCorr	Probability	Charge	MH+ [Da]	RT [min]	# Missed Cleavages
	High		#N/A	0.913779	DSDLSHVQNK	1	2	1	O60506-2		0	0	0.02384	3.16277	0	2	1142.54	31.7307	0
	High		#N/A	2.06038	TGYTLDVTTGQR	1	4	2	E7ETM7;O60506-2		0	0	0.02034	2.94133	0	2	1311.66	44.6201	0
	High		#N/A	1.59183	LYNNHEIR	2	2	1	O60506-2		0	0.002	0.06521	2.85179	0	2	1058.54	34.9949	0
	High		#N/A	-0.139113	ADGYNQPDSK	1	4	2	E7ETM7;O60506-2		0	0.003	0.1649	2.83046	0	2	1094.47	23.3828	0
	High		#N/A	2.09659	LFVGSIPK	1	4	2	E7ETM7;O60506-2		0	0.003	0.1704	2.34306	0	2	860.526	48.1226	0
P68104	Elongation factor 1-alpha 1	EEF1A1	326.336	50.1091	11.1724	12.99	2	4	4	4	nucleotide binding; RNA binding; catalytic activity; protein binding	extracellular; nucleus; organelle lumen; cytoplasm; cytosol; membrane	metabolic process; regulation of biological process; response to stimulus	Pf00009; Pf03143; Pf03144	1915	[GO:0000166]; GO:0036094; GO:1901265; GO:0005488; GO:0097159; GO:1901363; GO:0003674 [GO:0003746]; GO:0008135; GO:0003723; GO:0003676; GO:0097159; GO:1901363; GO:0005488; GO:0003674 [GO:0003924]; GO:0017111; GO:0016462; GO:0016818; GO:0016817; GO:0016787; GO:0003824; GO:0003674 [GO:0005515]; GO:0005488; GO:0003674 [GO:0005525]; GO:0032550; GO:0032561; GO:0035639; GO:0001883; GO:0032549; GO:001900…	462	9.01221
	A2		#N/A	ΔM [ppm]	Sequence	# PSMs	# Proteins	# Protein Groups	Protein Group Accessions	Modifications	ΔCn	q-Value	PEP	XCorr	Probability	Charge	MH+ [Da]	RT [min]	# Missed Cleavages
	High		#N/A	2.14804	IGGIGTVPVGR	1	2	1	P68104		0	0	0.02534	3.34352	0	2	1025.61	45.1174	0
	High		#N/A	2.49346	YYVTIIDAPGHR	1	2	1	P68104		0	0	0.0317	2.89234	0	3	1404.73	47.6763	0
	High		#N/A	2.33606	LPLQDVYK	1	2	1	P68104		0	0.002	0.09804	2.30478	0	2	975.553	47.0286	0
	High		#N/A	2.29537	NMITGTSQADcAVLIVAAGVGEFEAGISK	1	2	1	P68104	C11(Carbamidomethyl)	0	0.003	0.1127	2.63179	0	3	2909.45	69.1474	0
P67809	Nuclease-sensitive element-binding protein 1	YBX1	117.084	35.9027	11	12.96	2	2	2	3	DNA binding; RNA binding; protein binding	extracellular; nucleus; organelle lumen; spliceosomal complex; cytoplasm; membrane	metabolic process; regulation of biological process; development; cell differentiation; cell division	Pf00313	4904	[GO:0000122]; GO:0006357; GO:0006366; GO:0045892; GO:0006355; GO:0006351; GO:0010629; GO:1902679; GO:2000113; GO:0010468; GO:2000112; GO:2001141; GO:0010467; GO:0032774; GO:0034645; GO:0010605; GO:0010558; GO:0031327; GO:0051253; GO:0060255; GO:0010556; GO:0031326; GO:0051252; GO:0043170; GO:0009059; GO:0016070; GO:0034654; GO:0044249; GO:0044260; GO:0009892; GO:0009890; GO:0031324; GO:0045934; G…	324	9.87646
	A2		#N/A	ΔM [ppm]	Sequence	# PSMs	# Proteins	# Protein Groups	Protein Group Accessions	Modifications	ΔCn	q-Value	PEP	XCorr	Probability	Charge	MH+ [Da]	RT [min]	# Missed Cleavages
	High		#N/A	2.0846	GAEAANVTGPGGVPVQGSK	2	2	1	P67809		0	0	0.002533	4.11821	0	2	1695.87	40.5131	0
	High		#N/A	-0.700972	EDGNEEDKENQGDETQGQQPPQR	1	2	1	P67809		0	0.002	0.07706	2.83979	0	3	2628.1	23.1545	1
P08238	Heat shock protein HSP 90-beta	HSP90AB1	766.874	83.2121	9.16245	4.42	1	3	3	3	nucleotide binding; RNA binding; protein binding; enzyme regulator activity	cytoplasm; mitochondrion; cytosol; nucleus; cell surface; membrane; extracellular	development; metabolic process; response to stimulus; cell differentiation; cell organization and biogenesis; cellular component movement; regulation of biological process; transport; cell communication; cell death; defense response	Pf00183; Pf02518	3326	[GO:0000166]; GO:0036094; GO:1901265; GO:0005488; GO:0097159; GO:1901363; GO:0003674 [GO:0001890]; GO:0044767; GO:0048513; GO:0032502; GO:0044699; GO:0048731; GO:0048856; GO:0008150; GO:0007275; GO:0044707; GO:0032501 [GO:0002134]; GO:0032551; GO:0032557; GO:0043168; GO:0001884; GO:0032549; GO:0019103; GO:0032553; GO:0043167; GO:0001882; GO:0000166; GO:0097367; GO:0005488; GO:0036094; GO:0097159;…	724	5.03369
	A2		#N/A	ΔM [ppm]	Sequence	# PSMs	# Proteins	# Protein Groups	Protein Group Accessions	Modifications	ΔCn	q-Value	PEP	XCorr	Probability	Charge	MH+ [Da]	RT [min]	# Missed Cleavages
	High		#N/A	1.88865	YIDQEELNK	1	1	1	P08238		0	0	0.02173	3.43422	0	2	1151.56	39.8759	0
	High		#N/A	1.33695	ELISNASDALDK	1	1	1	P08238		0	0	0.004538	3.2959	0	2	1275.64	45.2034	0
	High		#N/A	2.17614	EQVANSAFVER	1	1	1	P08238		0	0.003	0.1305	2.43233	0	2	1249.62	41.6913	0
H3BTN5	Pyruvate kinase (Fragment)	PKM	763.474	53.0112	6.78799	4.95	3	2	2	2	metal ion binding; catalytic activity	cytoplasm; mitochondrion; membrane	metabolic process	Pf00224; Pf02887		[GO:0000287]; GO:0046872; GO:0043169; GO:0043167; GO:0005488; GO:0003674 [GO:0003824]; GO:0003674 [GO:0004743]; GO:0016301; GO:0016773; GO:0016772; GO:0016740; GO:0003824; GO:0003674 [GO:0005737]; GO:0044424; GO:0005622; GO:0044464; GO:0005575; GO:0005623 [GO:0005739]; GO:0043231; GO:0044444; GO:0043227; GO:0043229; GO:0005737; GO:0044424; GO:0043226; GO:0005622; GO:0044464; GO:0005575; GO:000562…	485	6.84424
	A2		#N/A	ΔM [ppm]	Sequence	# PSMs	# Proteins	# Protein Groups	Protein Group Accessions	Modifications	ΔCn	q-Value	PEP	XCorr	Probability	Charge	MH+ [Da]	RT [min]	# Missed Cleavages
	High		#N/A	1.72661	NTGIIcTIGPASR	1	3	1	H3BTN5	C6(Carbamidomethyl)	0	0	0.005182	3.6378	0	2	1359.71	46.4832	0
	High		#N/A	-0.186132	GDLGIEIPAEK	1	3	1	H3BTN5		0	0	0.009665	3.15019	0	2	1141.61	48.8352	0
O95831-3	Isoform 3 of Apoptosis-inducing factor 1, mitochondrial	AIFM1	26.0374	66.2536	6.3492	4.27	2	2	2	2	DNA binding; protein binding; catalytic activity; nucleotide binding	nucleus; cytoplasm; mitochondrion; membrane; cytosol	cell death; cell organization and biogenesis; metabolic process; regulation of biological process; cell differentiation; development; cellular homeostasis; cell communication; response to stimulus	Pf00070; Pf07992	9131	[GO:0003677]; GO:0003676; GO:0097159; GO:1901363; GO:0005488; GO:0003674 [GO:0005515]; GO:0005488; GO:0003674 [GO:0005634]; GO:0043231; GO:0043227; GO:0043229; GO:0043226; GO:0044424; GO:0005575; GO:0005622; GO:0044464; GO:0005623 [GO:0005739]; GO:0043231; GO:0044444; GO:0043227; GO:0043229; GO:0005737; GO:0044424; GO:0043226; GO:0005622; GO:0044464; GO:0005575; GO:0005623 [GO:0005743]; GO:001986…	609	8.93896
	A2		#N/A	ΔM [ppm]	Sequence	# PSMs	# Proteins	# Protein Groups	Protein Group Accessions	Modifications	ΔCn	q-Value	PEP	XCorr	Probability	Charge	MH+ [Da]	RT [min]	# Missed Cleavages
	High		#N/A	2.64978	AALSASEGEEVPQDK	1	2	1	O95831-3		0	0	0.04027	3.24926	0	2	1530.73	39.7155	0
	High		#N/A	0.382887	SATEQSGTGIR	1	2	1	O95831-3		0	0	0.03529	3.09994	0	2	1106.54	31.3876	0
B4DLW8	Probable ATP-dependent RNA helicase DDX5	DDX5	441.15	60.5254	6.27	4.11	9	2	2	2	nucleotide binding; catalytic activity; protein binding; RNA binding	nucleus; organelle lumen; spliceosomal complex	metabolic process; regulation of biological process; development; cell growth; cell communication; response to stimulus; cell differentiation; cell death	Pf00270; Pf00271; Pf08061	1655	[GO:0000122]; GO:0006357; GO:0006366; GO:0045892; GO:0006355; GO:0006351; GO:0010629; GO:1902679; GO:2000113; GO:0010468; GO:2000112; GO:2001141; GO:0010467; GO:0032774; GO:0034645; GO:0010605; GO:0010558; GO:0031327; GO:0051253; GO:0060255; GO:0010556; GO:0031326; GO:0051252; GO:0043170; GO:0009059; GO:0016070; GO:0034654; GO:0044249; GO:0044260; GO:0009892; GO:0009890; GO:0031324; GO:0045934; G…	535	9.0708
	A2		#N/A	ΔM [ppm]	Sequence	# PSMs	# Proteins	# Protein Groups	Protein Group Accessions	Modifications	ΔCn	q-Value	PEP	XCorr	Probability	Charge	MH+ [Da]	RT [min]	# Missed Cleavages
	High		#N/A	0.193679	APILIATDVASR	1	9	1	B4DLW8		0	0	0.009279	3.32708	0	2	1226.71	48.9427	0
	High		#N/A	2.0365	STcIYGGAPK	1	9	1	B4DLW8	C3(Carbamidomethyl)	0	0	0.03835	2.94291	0	2	1053.51	38.9663	0
D6RFM5	Succinate dehydrogenase [ubiquinone] flavoprotein subunit, mitochondrial	SDHA	47.1902	63.5267	5.58298	5.49	3	2	2	2	catalytic activity; protein binding; nucleotide binding	cytoplasm; mitochondrion; membrane	metabolic process; development	Pf00890; Pf02910	6389	[GO:0000104]; GO:0016627; GO:0016491; GO:0003824; GO:0003674 [GO:0005515]; GO:0005488; GO:0003674 [GO:0005739]; GO:0043231; GO:0044444; GO:0043227; GO:0043229; GO:0005737; GO:0044424; GO:0043226; GO:0005622; GO:0044464; GO:0005575; GO:0005623 [GO:0005743]; GO:0019866; GO:0031966; GO:0031090; GO:0031967; GO:0044424; GO:0005740; GO:0044429; GO:0016020; GO:0043227; GO:0044422; GO:0031975; GO:0044446…	583	7.23975
	A2		#N/A	ΔM [ppm]	Sequence	# PSMs	# Proteins	# Protein Groups	Protein Group Accessions	Modifications	ΔCn	q-Value	PEP	XCorr	Probability	Charge	MH+ [Da]	RT [min]	# Missed Cleavages
	High		#N/A	1.39883	NTVVATGGYGR	1	3	1	D6RFM5		0	0	0.02005	3.02437	0	2	1094.56	38.2624	0
	High		#N/A	2.52761	TYFScTSAHTSTGDGTAMITR	1	3	1	D6RFM5	C5(Carbamidomethyl)	0	0.003	0.1947	2.55861	0	3	2265	44.7172	0
Replicate: 2
Q969G3	SWI/SNF-related matrix-associated actin-dependent regulator of chromatin subfamily E member 1	SMARCE1	142.241	46.6206	186.615	71.05	1	19	19	56	DNA binding; RNA binding; protein binding; catalytic activity	chromosome; nucleus; organelle lumen	cell organization and biogenesis; metabolic process; regulation of biological process; development	Pf00505	6605	[GO:0000228]; GO:0005694; GO:0031981; GO:0044428; GO:0043232; GO:0070013; GO:0005634; GO:0044446; GO:0043228; GO:0043229; GO:0043233; GO:0043231; GO:0044422; GO:0044424; GO:0043226; GO:0031974; GO:0043227; GO:0005575; GO:0005622; GO:0044464; GO:0005623 [GO:0003677]; GO:0003676; GO:0097159; GO:1901363; GO:0005488; GO:0003674 [GO:0003682]; GO:0005488; GO:0003674 [GO:0003713]; GO:0003712; GO:0000989…	411	4.88135
	A2		#N/A	q-Value	Sequence	# PSMs	# Proteins	# Protein Groups	Protein Group Accessions	Modifications							ΔCn	PEP	XCorr	Probability	Charge	MH+ [Da]	ΔM [ppm]	RT [min]	# Missed Cleavages
	High		#N/A	0	DLTDEEKQEYLNEYEAEK	3	1	1	Q969G3								0	0.07832	5.42336	0	3	2245.99	-2.84675	47.5987	1
	High		#N/A	0	IAAEIAQAEEQAR	7	1	1	Q969G3								0	0.1242	4.6782	0	2	1399.71	-3.81037	45.5327	0
	High		#N/A	0	KDDENIPmETEETHLEETTESQQNGEEGTSTPEDK	4	1	1	Q969G3	M8(Oxidation)							0	0.1427	4.62905	0	4	3993.67	-3.21059	42.9562	1
	High		#N/A	0	SRAEAALEEESR	2	1	1	Q969G3								0	0.02012	4.58804	0	2	1347.65	-2.73326	37.755	1
	High		#N/A	0	AYHNSPAYLAYINAK	3	1	1	Q969G3								0	0.02009	4.55702	0	2	1695.85	-0.81347	48.9821	0
	High		#N/A	0	ESGqEGVDSMAEEGTSDSNTGSESnSATVEEPPTDPIPEDEKKE	1	1	1	Q969G3	Q4(Deamidated); N25(Deamidated)							0	0.06574	4.37311	0	4	4597.94	9.32708	46.3255	2
	High		#N/A	0	KDDENIPMETEETHLEETTESQQNGEEGTSTPEDK	2	1	1	Q969G3								0	0.05465	4.34568	0	4	3977.69	0.469708	46.3163	1
	High		#N/A	0	FLESTDSFNNELK	1	1	1	Q969G3								0	0.02714	4.32473	0	2	1543.73	0.108459	49.9505	0
	High		#N/A	0	DLTDEEKQEYLNEYEAEKIEYNESmK	1	1	1	Q969G3	M25(Oxidation)							0	0.08856	4.09055	0	4	3256.43	-2.13863	49.7751	2
	High		#N/A	0	SQSSIVPEEEQAANKGEEK	2	1	1	Q969G3								0	0.1097	4.01558	0	2	2059.98	0.306762	40.1074	1
	High		#N/A	0	RPSYAPPPTPAPATQMPSTPGFVGYNPYSHLAYNnYR	3	1	1	Q969G3	N35(Deamidated)							0	0.1115	3.99282	0	4	4080.97	7.74511	53.075	0
	High		#N/A	0	FLESTDSFNNELKR	4	1	1	Q969G3								0	0.1646	3.86659	0	2	1699.82	-2.58553	47.5642	1
	High		#N/A	0	SQSSIVPEEEQAANK	1	1	1	Q969G3								0	0.1703	3.86124	0	2	1616.78	0.8314	41.381	0
	High		#N/A	0	GEPYmSIQPAEDPDDYDDGFSmK	4	1	1	Q969G3	M5(Oxidation); M22(Oxidation)							0	0.1176	3.57104	0	3	2639.04	-2.19562	49.6009	0
	High		#N/A	0	LGGNPGTnSR	1	1	1	Q969G3	N8(Deamidated)							0	0.07753	3.51088	0	2	973.471	1.1048	32.2573	0
	High		#N/A	0	LGGNPGTNSR	2	1	1	Q969G3								0	0.07891	3.50034	0	2	972.486	0.485717	31.5973	0
	High		#N/A	0	DLTDEEKQEYLnEYEAEKIEYNESmK	3	1	1	Q969G3	N12(Deamidated); M25(Oxidation)							0	0.05861	3.40868	0	4	3257.42	0.895241	49.859	2
	High		#N/A	0	ESGQEGVDSMAEEGTSDSNTGSESnSATVEEPPTDPIPEDEKKE	2	1	1	Q969G3	N25(Deamidated)							0	0.1607	3.11983	0	4	4596.93	3.72766	46.2834	2
	High		#N/A	0	KLEAELLQIEER	1	1	1	Q969G3								0	0.06522	3.02841	0	3	1470.81	-1.40613	50.5908	1
	High		#N/A	0.001	RPSYAPPPTPAPATQmPSTPGFVGYNPYSHLAYNNYR	3	1	1	Q969G3	M16(Oxidation)							0	0.1934	4.64121	0	4	4095.94	-1.26232	51.5585	0
	High		#N/A	0.001	LISEILSESVVPDVR	1	1	1	Q969G3								0	0.19	3.41884	0	2	1655.92	1.05927	57.5795	0
	High		#N/A	0.004	KVWDQVK	1	1	1	Q969G3								0	0.2499	2.65547	0	2	902.51	0.581743	38.897	1
	Medium		#N/A	0.022	KDDEnIPMETEETHLEETTESQqNGEEGTSTPEDK	2	1	1	Q969G3	N5(Deamidated); Q23(Deamidated)							0.0468	0.3779	3.46052	0	4	3979.67	4.51475	46.5612	1
	Medium		#N/A	0.031	QVQSLmVHQR	1	1	1	Q969G3	M6(Oxidation)							0	0.4305	1.76632	0	3	1241.64	1.20845	36.2761	0
	Medium		#N/A	0.041	DLTDEEK	1	1	1	Q969G3								0	0.4719	1.6448	0	2	849.384	0.85318	34.5418	0
J3KMX2	SWI/SNF-related matrix-associated actin-dependent regulator of chromatin subfamily D member 2	SMARCD2	104.899	52.2052	89.991	50	3	17	19	29	protein binding	nucleus		Pf02201		[GO:0005515]; GO:0005488; GO:0003674 [GO:0005634]; GO:0043231; GO:0043227; GO:0043229; GO:0043226; GO:0044424; GO:0005575; GO:0005622; GO:0044464; GO:0005623	456	9.43701
	A2		#N/A	q-Value	Sequence	# PSMs	# Proteins	# Protein Groups	Protein Group Accessions	Modifications							ΔCn	PEP	XCorr	Probability	Charge	MH+ [Da]	ΔM [ppm]	RT [min]	# Missed Cleavages
	High		#N/A	0	AEGDSAGTAGTPGGTPAGDK	4	3	1	J3KMX2								0	0.02138	5.12123	0	2	1716.77	1.08883	34.9572	0
	High		#N/A	0	LAGLLQHPDPIVINHVISVDPNDQK	2	3	1	J3KMX2								0	0.03975	4.78286	0	3	2732.47	0.225693	53.6609	0
	High		#N/A	0	AAFYHQPWAQEAVGR	2	3	1	J3KMX2								0	0.05953	4.37456	0	3	1730.84	1.12009	48.0469	0
	High		#N/A	0	ELVPESQAYMDLLAFER	1	6	3	Q96GM5;J3KMX2;Q6STE5-2								0	0.06197	4.10963	0	2	2010.99	1.32408	62.0566	0
	High		#N/A	0	IITDVIGNPEEER	1	3	1	J3KMX2								0	0.02004	3.81224	0	2	1484.75	-4.67851	48.8339	0
	High		#N/A	0	mPTTQETDGFQVK	1	3	1	J3KMX2	M1(Oxidation)							0	0.03099	3.75692	0	2	1497.69	-1.90392	42.7686	0
	High		#N/A	0	IHETIESINQLK	3	5	2	J3KMX2;Q6STE5-2								0	0.1171	3.54947	0	2	1424.77	-3.39876	45.5604	0
	High		#N/A	0	IYISNTFSPSK	1	3	1	J3KMX2								0	0.1502	3.14943	0	2	1256.65	0.960178	48.0029	0
	High		#N/A	0	RQELEQVLGIR	1	3	1	J3KMX2								0	0.05922	3.13501	0	3	1340.76	-2.07971	50.2038	1
	High		#N/A	0	LLGVHTQTR	1	3	1	J3KMX2								0	0.1515	2.113	0	2	1024.59	0.406269	38.7938	0
	High		#N/A	0	IITDVIGNPEEERR	1	3	1	J3KMX2								0	0.1395	1.61051	0	3	1640.86	-0.029043	46.354	1
	High		#N/A	0.001	SLVIELDKELYGPDNHLVEWHR	1	3	1	J3KMX2								0	0.2015	3.06383	0	4	2662.36	0.629196	55.9398	1
	High		#N/A	0.001	LLVPQAQPPMPAQR	1	3	1	J3KMX2								0	0.2345	2.75725	0	2	1545.85	-2.35478	48.5697	0
	High		#N/A	0.001	KLDQTIAR	1	3	1	J3KMX2								0	0.2075	2.24507	0	2	944.554	1.30767	35.479	1
	High		#N/A	0.001	VASWELR	1	3	1	J3KMX2								0	0.2257	1.86525	0	2	860.463	0.413601	46.9356	0
	High		#N/A	0.004	mEIQEAIK	1	3	1	J3KMX2	M1(Oxidation)							0	0.2548	2.37731	0	2	977.494	-3.33627	40.1668	0
	High		#N/A	0.005	FSEIPmK	2	3	1	J3KMX2	M6(Oxidation)							0	0.2845	1.90047	0	2	867.425	-3.1296	40.6391	0
	Medium		#N/A	0.019	RPGDLNVK	1	3	1	J3KMX2								0	0.3509	2.69941	0	2	898.511	0.344483	34.9038	0
	Medium		#N/A	0.019	EYINcNR	1	3	1	J3KMX2	C5(Carbamidomethyl)							0	0.3564	1.60704	0	2	968.426	0.375402	36.1567	0
	Medium		#N/A	0.029	LLVPQAQPPmPAQR	1	3	1	J3KMX2	M10(Oxidation)							0	0.4201	2.48744	0	2	1561.85	0.846932	46.3218	0
	Medium		#N/A	0.049	ELVPESQAYmDLLAFER	1	6	3	Q96GM5;J3KMX2;Q6STE5-2	M10(Oxidation)							0	0.4904	2.66088	0	2	2026.98	0.570261	60.371	0
P11021	78 kDa glucose-regulated protein	HSPA5	383.334	72.2884	89.2876	26.91	1	11	13	29	nucleotide binding; metal ion binding; protein binding; catalytic activity; enzyme regulator activity	nucleus; cytoplasm; endoplasmic reticulum; organelle lumen; membrane; cytosol; cell surface; extracellular	cell organization and biogenesis; transport; metabolic process; cell communication; regulation of biological process; response to stimulus; coagulation; development; cellular component movement; cell death	Pf00012; Pf01968; Pf06723	3309	[GO:0000166]; GO:0036094; GO:1901265; GO:0005488; GO:0097159; GO:1901363; GO:0003674 [GO:0000902]; GO:0032989; GO:0009653; GO:0016043; GO:0048869; GO:0032502; GO:0048856; GO:0071840; GO:0044763; GO:0044767; GO:0008150; GO:0009987; GO:0044699 [GO:0002576]; GO:0006887; GO:0016192; GO:0032940; GO:0006810; GO:0044763; GO:0046903; GO:0051649; GO:0051234; GO:0009987; GO:0044699; GO:0044765; GO:0051641;…	654	5.16064
	A2		#N/A	q-Value	Sequence	# PSMs	# Proteins	# Protein Groups	Protein Group Accessions	Modifications							ΔCn	PEP	XCorr	Probability	Charge	MH+ [Da]	ΔM [ppm]	RT [min]	# Missed Cleavages
	High		#N/A	0	LYGSAGPPPTGEEDTAEKDEL	2	1	1	P11021								0	0.02964	4.97126	0	2	2176	1.14321	47.2188	1
	High		#N/A	0	IINEPTAAAIAYGLDK	2	2	2	P11142;P11021								0	0.04904	4.68738	0	3	1659.89	-2.16553	54.2072	0
	High		#N/A	0	SQIFSTASDNQPTVTIK	2	1	1	P11021								0	0.01916	4.46438	0	2	1836.93	-1.64272	48.558	0
	High		#N/A	0	NQLTSNPENTVFDAK	2	1	1	P11021								0	0.03331	3.87286	0	2	1677.81	1.15672	47.7826	0
	High		#N/A	0	TWNDPSVQQDIK	2	1	1	P11021								0	0.03135	3.57862	0	2	1430.69	-3.24483	45.637	0
	High		#N/A	0	VEIIAnDQGNR	5	3	3	P11142;P11021;P08107	N6(Deamidated)							0	0.03976	3.55078	0	2	1229.61	0.786758	41.9305	0
	High		#N/A	0	VEIIANDQGNR	3	3	3	P11142;P11021;P08107								0	0.1372	3.52497	0	2	1228.63	-2.28675	40.4791	0
	High		#N/A	0	ELEEIVQPIISK	1	1	1	P11021								0	0.07752	3.39894	0	2	1397.79	-0.0497089	52.7449	0
	High		#N/A	0	ITPSYVAFTPEGER	2	1	1	P11021								0	0.1255	3.17282	0	2	1566.77	-3.40034	50.5036	0
	High		#N/A	0	TKPYIQVDIGGGQTK	3	1	1	P11021								0	0.07454	3.14101	0	3	1604.86	-2.63622	45.7006	0
	High		#N/A	0	ITITNDQNR	2	1	1	P11021								0	0.05251	2.46683	0	2	1074.55	-3.03996	37.5675	0
	High		#N/A	0.001	VTHAVVTVPAYFNDAQR	1	1	1	P11021								0	0.1878	3.52867	0	3	1887.97	0.832201	49.4238	0
	High		#N/A	0.004	LTPEEIER	1	1	1	P11021								0	0.2651	1.63325	0	2	986.516	0.820645	42.2477	0
	Medium		#N/A	0.019	ETAEAYLGK	1	1	1	P11021								0	0.3637	2.1858	0	2	981.49	0.959111	42.1749	0
P68371	Tubulin beta-4B chain	TUBB4B	147.028	49.799	65.7566	29.44	1	10	10	22	nucleotide binding; RNA binding; catalytic activity; structural molecule activity; protein binding	nucleus; cytoplasm; cytosol; cytoskeleton; membrane; extracellular	metabolic process; cellular component movement; defense response; response to stimulus; cell organization and biogenesis	Pf00091; Pf03953; Pf10644	10383	[GO:0000086]; GO:0044772; GO:0044839; GO:0000278; GO:0044770; GO:0007049; GO:0022402; GO:0044763; GO:0009987; GO:0044699; GO:0008150 [GO:0000166]; GO:0036094; GO:1901265; GO:0005488; GO:0097159; GO:1901363; GO:0003674 [GO:0000278]; GO:0007049; GO:0044763; GO:0009987; GO:0044699; GO:0008150 [GO:0003725]; GO:0003723; GO:0003676; GO:0097159; GO:1901363; GO:0005488; GO:0003674 [GO:0003924]; GO:001711…	445	4.89404
	A2		#N/A	q-Value	Sequence	# PSMs	# Proteins	# Protein Groups	Protein Group Accessions	Modifications							ΔCn	PEP	XCorr	Probability	Charge	MH+ [Da]	ΔM [ppm]	RT [min]	# Missed Cleavages
	High		#N/A	0	SGPFGQIFRPDNFVFGQSGAGNNWAK	2	1	1	P68371								0	0.03138	6.84806	0	3	2798.35	1.90783	59.6187	0
	High		#N/A	0	SGPFGQIFRPDNFVFGQSGAGnNWAK	4	1	1	P68371	N22(Deamidated)							0	0.04989	5.66012	0	3	2799.33	0.661785	59.7951	0
	High		#N/A	0	EIVHLQAGQcGNQIGAK	2	1	1	P68371	C10(Carbamidomethyl)							0	0.02207	4.76522	0	3	1822.92	0.915781	42.5716	0
	High		#N/A	0	EVDEQmLNVQNK	2	1	1	P68371	M6(Oxidation)							0	0.01603	4.30819	0	2	1462.69	1.46488	40.0766	0
	High		#N/A	0	LAVNmVPFPR	2	1	1	P68371	M5(Oxidation)							0	0.1422	3.23745	0	2	1159.63	-0.295311	50.7313	0
	High		#N/A	0	FPGQLNADLR	4	1	1	P68371								0	0.1174	2.34459	0	2	1130.6	1.11792	48.2902	0
	High		#N/A	0	TAVcDIPPR	2	1	1	P68371	C4(Carbamidomethyl)							0	0.1109	2.28991	0	2	1028.52	0.653201	39.8577	0
	High		#N/A	0	YLTVAAVFR	1	1	1	P68371								0	0.08301	2.14554	0	2	1039.59	-0.213528	55.4822	0
	High		#N/A	0.001	NSSYFVEWIPNNVK	1	1	1	P68371								0	0.1904	4.12004	0	2	1696.83	-0.327811	57.2113	0
	High		#N/A	0.001	ImNTFSVVPSPK	1	1	1	P68371	M2(Oxidation)							0	0.2233	3.71511	0	2	1335.7	1.76278	48.5213	0
	High		#N/A	0.001	INVYYNEATGGK	1	1	1	P68371								0	0.1854	2.96657	0	2	1328.64	-4.15129	44.2283	0
Q96GM5	SWI/SNF-related matrix-associated actin-dependent regulator of chromatin subfamily D member 1	SMARCD1	57.3233	58.1959	60.3471	25.83	1	10	12	17	protein binding; structural molecule activity	nucleus	cell organization and biogenesis; metabolic process; regulation of biological process; reproduction; development	Pf02084; Pf02201	6602	[GO:0003713]; GO:0003712; GO:0000989; GO:0000988; GO:0003674 [GO:0005515]; GO:0005488; GO:0003674 [GO:0005634]; GO:0043231; GO:0043227; GO:0043229; GO:0043226; GO:0044424; GO:0005575; GO:0005622; GO:0044464; GO:0005623 [GO:0006337]; GO:0031498; GO:0032986; GO:0034728; GO:0043241; GO:1902589; GO:0006333; GO:0022411; GO:0032984; GO:0071824; GO:0006325; GO:0071822; GO:0006996; GO:0044763; GO:0016043…	515	9.24658
	A2		#N/A	q-Value	Sequence	# PSMs	# Proteins	# Protein Groups	Protein Group Accessions	Modifications							ΔCn	PEP	XCorr	Probability	Charge	MH+ [Da]	ΔM [ppm]	RT [min]	# Missed Cleavages
	High		#N/A	0	KRPAPQQIQQVQQQAVQNR	3	1	1	Q96GM5								0	0.009055	5.22695	0	3	2245.23	0.986554	39.7257	1
	High		#N/A	0	RPAPQQIQQVQQQAVQNR	2	1	1	Q96GM5								0	0.01662	5.14457	0	3	2117.13	0.901767	41.4962	0
	High		#N/A	0	SDAEDGEGTVASWELR	1	1	1	Q96GM5								0	0.09945	5.05254	0	2	1721.75	-4.53239	50.5193	0
	High		#N/A	0	ELVPESQAYMDLLAFER	1	6	3	Q96GM5;J3KMX2;Q6STE5-2								0	0.06197	4.10963	0	2	2010.99	1.32408	62.0566	0
	High		#N/A	0	TATTQETDGFQVK	1	1	1	Q96GM5								0	0.02967	3.7414	0	2	1425.69	0.802334	42.341	0
	High		#N/A	0	RQELEQALGIR	1	1	1	Q96GM5								0	0.09125	3.70697	0	3	1312.73	0.564171	47.338	1
	High		#N/A	0	TmTDVVGNPEEER	1	1	1	Q96GM5	M2(Oxidation)							0	0.09881	3.26155	0	2	1492.66	1.3893	39.9879	0
	High		#N/A	0	LLEDSALSK	1	1	1	Q96GM5								0	0.1089	2.71756	0	2	975.535	-0.811444	43.2263	0
	High		#N/A	0.001	IHETIETINQLK	2	1	1	Q96GM5								0	0.1841	3.23048	0	2	1438.79	-2.61944	45.7356	0
	High		#N/A	0.001	RPGDVNVR	1	1	1	Q96GM5								0	0.2155	2.05073	0	2	912.502	0.716983	32.8751	0
	Medium		#N/A	0.014	FSEIPQR	1	3	2	Q96GM5;Q6STE5-2								0	0.3292	2.28696	0	2	876.458	0.920998	41.5188	0
	Medium		#N/A	0.043	LDIQEALK	1	1	1	Q96GM5								0	0.4755	2.14423	0	2	929.531	0.578805	49.351	0
	Medium		#N/A	0.049	ELVPESQAYmDLLAFER	1	6	3	Q96GM5;J3KMX2;Q6STE5-2	M10(Oxidation)							0	0.4904	2.66088	0	2	2026.98	0.570261	60.371	0
O14497-2	Isoform 2 of AT-rich interactive domain-containing protein 1A	ARID1A	31.6672	218.197	48.3748	7.16	2	7	7	15	DNA binding; protein binding	chromosome; nucleus; organelle lumen	cell organization and biogenesis; metabolic process; regulation of biological process; development; cell communication; response to stimulus	Pf01388; Pf12031	8289	[GO:0000790]; GO:0000785; GO:0044454; GO:0044427; GO:0000228; GO:0044428; GO:0005694; GO:0044446; GO:0031981; GO:0005634; GO:0043232; GO:0043229; GO:0044422; GO:0044424; GO:0070013; GO:0043231; GO:0043228; GO:0043226; GO:0005575; GO:0005622; GO:0044464; GO:0043233; GO:0043227; GO:0005623; GO:0031974 [GO:0003677]; GO:0003676; GO:0097159; GO:1901363; GO:0005488; GO:0003674 [GO:0003713]; GO:0003712;…	2068	6.52197
	A2		#N/A	q-Value	Sequence	# PSMs	# Proteins	# Protein Groups	Protein Group Accessions	Modifications							ΔCn	PEP	XCorr	Probability	Charge	MH+ [Da]	ΔM [ppm]	RT [min]	# Missed Cleavages
	High		#N/A	0	GYQGYPGGDYSGGPQDGGAGK	1	2	1	O14497-2								0	0.04363	5.8747	0	2	1987.84	0.967998	42.2946	0
	High		#N/A	0	SHHAPmSPGSSGGGGQPLAR	2	2	1	O14497-2	M6(Oxidation)							0	0.01122	5.38577	0	3	1903.88	0.855252	34.2555	0
	High		#N/A	0	GGTPGSGAAAAAGSKPPPSSSASASSSSSSFAqQR	4	2	1	O14497-2	Q33(Deamidated)							0	0.05495	3.96568	0	3	3094.45	7.39169	39.9384	0
	High		#N/A	0	GPSPSPVGSPASVAQSR	1	2	1	O14497-2								0	0.05127	3.8072	0	2	1580.8	0.689084	41.8144	0
	High		#N/A	0	GGTPGSGAAAAAGSKPPPSSSASASSSSSSFAQQR	1	2	1	O14497-2								0	0.1677	2.88629	0	3	3093.45	1.00375	39.8548	0
	High		#N/A	0.001	TPQPSSPmDQmGK	3	2	1	O14497-2	M8(Oxidation); M11(Oxidation)							0	0.1862	2.88679	0	2	1435.62	1.30261	33.0812	0
	High		#N/A	0.004	HVTTAEGTPGTTDQEGPPPDGPPEK	1	2	1	O14497-2								0	0.2516	3.6361	0	3	2515.16	1.32636	39.069	0
	Medium		#N/A	0.02	IGGGDTTEHIQTHFESK	1	2	1	O14497-2								0	0.3638	2.08591	0	3	1856.88	0.533038	41.0938	0
	Medium		#N/A	0.042	SHHAPMSPGSSGGGGqPLAR	1	2	1	O14497-2	Q16(Deamidated)							0	0.4743	2.99347	0	3	1888.88	5.37192	36.3727	0
Q6STE5-2	Isoform 2 of SWI/SNF-related matrix-associated actin-dependent regulator of chromatin subfamily D member 3	SMARCD3	27.9274	53.6537	40.6778	23.83	2	5	8	12	protein binding	chromosome; nucleus; organelle lumen; cytoplasm	cell differentiation; cell proliferation; development; regulation of biological process; cell organization and biogenesis; metabolic process	Pf02201	6604	[GO:0000790]; GO:0000785; GO:0044454; GO:0044427; GO:0000228; GO:0044428; GO:0005694; GO:0044446; GO:0031981; GO:0005634; GO:0043232; GO:0043229; GO:0044422; GO:0044424; GO:0070013; GO:0043231; GO:0043228; GO:0043226; GO:0005575; GO:0005622; GO:0044464; GO:0043233; GO:0043227; GO:0005623; GO:0031974 [GO:0002052]; GO:0007405; GO:0050769; GO:1902692; GO:2000179; GO:2000648; GO:0048699; GO:0061351; …	470	9.31982
	A2		#N/A	q-Value	Sequence	# PSMs	# Proteins	# Protein Groups	Protein Group Accessions	Modifications							ΔCn	PEP	XCorr	Probability	Charge	MH+ [Da]	ΔM [ppm]	RT [min]	# Missed Cleavages
	High		#N/A	0	AAPPPGQSQAQSQGQPVPTAPAR	2	2	1	Q6STE5-2								0	0.1677	4.22434	0	3	2241.14	1.11608	39.3664	0
	High		#N/A	0	ELVPESQAYMDLLAFER	1	6	3	Q96GM5;J3KMX2;Q6STE5-2								0	0.06197	4.10963	0	2	2010.99	1.32408	62.0566	0
	High		#N/A	0	TPTTQETDGFQVK	1	2	1	Q6STE5-2								0	0.03705	3.93881	0	2	1451.7	0.182121	42.9001	0
	High		#N/A	0	AEFYHQPWSQEAVSR	1	2	1	Q6STE5-2								0	0.0412	3.79964	0	3	1834.85	0.810277	47.0422	0
	High		#N/A	0	IHETIESINQLK	3	5	2	J3KMX2;Q6STE5-2								0	0.1171	3.54947	0	2	1424.77	-3.39876	45.5604	0
	High		#N/A	0.001	LQDSHDKEYINGDK	1	2	1	Q6STE5-2								0	0.1873	2.51424	0	3	1661.78	1.19589	35.3982	1
	Medium		#N/A	0.014	RQELEQSLVVR	1	2	1	Q6STE5-2								0	0.3283	3.04697	0	3	1356.76	-1.92498	43.3371	1
	Medium		#N/A	0.014	FSEIPQR	1	3	2	Q96GM5;Q6STE5-2								0	0.3292	2.28696	0	2	876.458	0.920998	41.5188	0
	Medium		#N/A	0.049	ELVPESQAYmDLLAFER	1	6	3	Q96GM5;J3KMX2;Q6STE5-2	M10(Oxidation)							0	0.4904	2.66088	0	2	2026.98	0.570261	60.371	0
P02545-3	Isoform ADelta10 of Prelamin-A/C	LMNA	112.901	70.6181	38.6219	19.56	2	12	12	13	structural molecule activity; protein binding	nucleus; membrane; cytoskeleton; organelle lumen; cytoplasm; cytosol	cell death; cell organization and biogenesis; cell communication; metabolic process; regulation of biological process; response to stimulus; reproduction; development; cellular component movement; transport; cell differentiation	Pf00038; Pf00932; Pf12128	4000	[GO:0000278]; GO:0007049; GO:0044763; GO:0009987; GO:0044699; GO:0008150 [GO:0005198]; GO:0003674 [GO:0005515]; GO:0005488; GO:0003674 [GO:0005634]; GO:0043231; GO:0043227; GO:0043229; GO:0043226; GO:0044424; GO:0005575; GO:0005622; GO:0044464; GO:0005623 [GO:0005635]; GO:0012505; GO:0031967; GO:0044428; GO:0044464; GO:0031975; GO:0043227; GO:0044446; GO:0005634; GO:0005575; GO:0005623; GO:004322…	634	8.39697
	A2		#N/A	q-Value	Sequence	# PSMs	# Proteins	# Protein Groups	Protein Group Accessions	Modifications							ΔCn	PEP	XCorr	Probability	Charge	MH+ [Da]	ΔM [ppm]	RT [min]	# Missed Cleavages
	High		#N/A	0	SVGGSGGGSFGDNLVTR	2	2	1	P02545-3								0	0.1608	4.36501	0	2	1566.75	0.0898617	46.8382	0
	High		#N/A	0	SGAQASSTPLSPTR	1	2	1	P02545-3								0	0.1245	3.93887	0	2	1359.69	0.79741	38.7623	0
	High		#N/A	0	LQEKEDLQELNDR	1	2	1	P02545-3								0	0.1399	3.82295	0	3	1629.81	0.0529208	42.2084	1
	High		#N/A	0	TVLcGTcGQPADK	1	2	1	P02545-3	C4(Carbamidomethyl); C7(Carbamidomethyl)							0	0.03978	3.30522	0	2	1406.64	0.244056	38.6143	0
	High		#N/A	0	LLEGEEER	1	2	1	P02545-3								0	0.1558	2.82052	0	2	974.479	0.458107	37.9696	0
	High		#N/A	0	ITESEEVVSR	1	2	1	P02545-3								0	0.1677	2.81202	0	2	1148.58	1.25968	38.9703	0
	High		#N/A	0	EAALSTALSEK	1	2	1	P02545-3								0	0.1671	2.75599	0	2	1119.58	-4.00765	44.5776	0
	High		#N/A	0	LAVYIDR	1	2	1	P02545-3								0	0.1504	1.78623	0	2	849.483	0.126536	45.9977	0
	High		#N/A	0.001	SLETENAGLR	1	2	1	P02545-3								0	0.1832	3.24171	0	2	1089.55	-0.015515	40.8777	0
	High		#N/A	0.001	AQHEDQVEQYKK	1	2	1	P02545-3								0	0.2205	3.02598	0	3	1502.72	0.27202	32.7576	1
	Medium		#N/A	0.012	LEAALGEAK	1	2	1	P02545-3								0	0.2961	2.71309	0	2	901.495	-4.43665	40.3664	0
	Medium		#N/A	0.024	EDLQELNDR	1	2	1	P02545-3								0	0.4029	1.58722	0	2	1131.53	-1.57733	41.9897	0
R4GN55	YTH domain family protein 3	YTHDF3	23.4592	63.6578	32.7855	9.08	2	4	4	9							584	9.05615
	A2		#N/A	q-Value	Sequence	# PSMs	# Proteins	# Protein Groups	Protein Group Accessions	Modifications							ΔCn	PEP	XCorr	Probability	Charge	MH+ [Da]	ΔM [ppm]	RT [min]	# Missed Cleavages
	High		#N/A	0	AITDGQAGFGNDTLSK	3	2	1	R4GN55								0	0.02486	5.51884	0	2	1594.77	-1.39143	45.7838	0
	High		#N/A	0	GNVGIGGSAVPPPPIK	2	2	1	R4GN55								0	0.1112	3.61834	0	2	1459.82	-2.76047	47.6687	0
	High		#N/A	0.001	LENNDNKPVTNSR	3	2	1	R4GN55								0	0.2282	2.67106	0	3	1500.74	1.10187	31.011	0
	High		#N/A	0.008	AINNYNPK	1	2	1	R4GN55								0	0.2891	2.38543	0	2	933.479	-0.275358	36.1347	0
P10809	60 kDa heat shock protein, mitochondrial	HSPD1	260.645	61.0164	29.7695	15.18	1	7	7	9	nucleotide binding; protein binding; DNA binding; RNA binding; catalytic activity	extracellular; cytoplasm; mitochondrion; membrane; organelle lumen; endosome; cytosol; cell surface; nucleus	response to stimulus; cell communication; defense response; regulation of biological process; metabolic process; cell death; cell proliferation; development; cell organization and biogenesis	Pf00118	3329	[GO:0000166]; GO:0036094; GO:1901265; GO:0005488; GO:0097159; GO:1901363; GO:0003674 [GO:0001530]; GO:0008289; GO:0097367; GO:0005488; GO:0003674 [GO:0002039]; GO:0005515; GO:0005488; GO:0003674 [GO:0002368]; GO:0002367; GO:0019724; GO:0001816; GO:0002440; GO:0006955; GO:0002449; GO:0002460; GO:0044707; GO:0002376; GO:0050896; GO:0002443; GO:0002250; GO:0032501; GO:0044699; GO:0008150; GO:0002252…	573	5.87158
	A2		#N/A	q-Value	Sequence	# PSMs	# Proteins	# Protein Groups	Protein Group Accessions	Modifications							ΔCn	PEP	XCorr	Probability	Charge	MH+ [Da]	ΔM [ppm]	RT [min]	# Missed Cleavages
	High		#N/A	0	LVQDVANNTNEEAGDGTTTATVLAR	2	1	1	P10809								0	0.1224	4.60454	0	3	2560.25	0.683161	46.9033	0
	High		#N/A	0	VGGTSDVEVNEK	2	1	1	P10809								0	0.09425	3.76771	0	2	1233.6	1.0475	36.8519	0
	High		#N/A	0	cIPALDSLTPANEDQK	1	1	1	P10809	C1(Carbamidomethyl)							0	0.155	3.47396	0	2	1771.85	0.563407	51.4035	0
	High		#N/A	0	VTDALNATR	1	1	1	P10809								0	0.06539	3.30201	0	2	960.512	0.74229	38.2293	0
	High		#N/A	0	VGLQVVAVK	1	1	1	P10809								0	0.02073	2.61178	0	2	912.589	0.895557	47.3294	0
	High		#N/A	0	VGEVIVTK	1	1	1	P10809								0	0.1471	1.85531	0	2	844.51	-4.25074	40.3017	0
	High		#N/A	0.005	GANPVEIR	1	1	1	P10809								0	0.285	2.36937	0	2	855.465	-4.10419	40.2222	0
P04844-2	Isoform 2 of Dolichyl-diphosphooligosaccharide--protein glycosyltransferase subunit 2	RPN2	200.819	67.6814	18.7227	11.54	2	4	4	6	catalytic activity	cytoplasm; membrane; vacuole; nucleus; endoplasmic reticulum	metabolic process; cell organization and biogenesis; transport; response to stimulus	Pf05817	6185	[GO:0000421]; GO:0005774; GO:0005776; GO:0044437; GO:0098588; GO:0005773; GO:0044444; GO:0044446; GO:0031090; GO:0043231; GO:0005737; GO:0044424; GO:0043229; GO:0044422; GO:0016020; GO:0043227; GO:0005622; GO:0044464; GO:0043226; GO:0005575; GO:0005623 [GO:0004579]; GO:0004576; GO:0016758; GO:0016757; GO:0016740; GO:0003824; GO:0003674 [GO:0005634]; GO:0043231; GO:0043227; GO:0043229; GO:0043226;…	615	6.06201
	A2		#N/A	q-Value	Sequence	# PSMs	# Proteins	# Protein Groups	Protein Group Accessions	Modifications							ΔCn	PEP	XCorr	Probability	Charge	MH+ [Da]	ΔM [ppm]	RT [min]	# Missed Cleavages
	High		#N/A	0	TGQEVVFVAEPDNK	2	2	1	P04844-2								0	0.1502	4.57752	0	2	1532.76	-1.82419	47.1078	0
	High		#N/A	0	EETVLATVQALQTASHLSQQADLR	1	2	1	P04844-2								0	0.1687	2.90907	0	3	2609.36	2.32344	59.2246	0
	High		#N/A	0	ISTEVGITNVDLSTVDKDQSIAPK	1	2	1	P04844-2								0	0.1069	2.61317	0	3	2530.32	-1.45919	51.1814	1
	Medium		#N/A	0.012	YIANTVELR	2	2	1	P04844-2								0	0.3021	2.2746	0	2	1078.59	-3.06723	45.7384	0
P68363	Tubulin alpha-1B chain	TUBA1B	374.558	50.1196	17.4165	13.53	1	5	5	5	nucleotide binding; RNA binding; catalytic activity; structural molecule activity; protein binding	cytoplasm; cytoskeleton	cell organization and biogenesis; metabolic process; cellular component movement; transport; cell division; response to stimulus	Pf00091; Pf03953	10376	[GO:0000166]; GO:0036094; GO:1901265; GO:0005488; GO:0097159; GO:1901363; GO:0003674 [GO:0000226]; GO:0007010; GO:0007017; GO:1902589; GO:0006996; GO:0044763; GO:0009987; GO:0016043; GO:0044699; GO:0008150; GO:0071840 [GO:0003725]; GO:0003723; GO:0003676; GO:0097159; GO:1901363; GO:0005488; GO:0003674 [GO:0003924]; GO:0017111; GO:0016462; GO:0016818; GO:0016817; GO:0016787; GO:0003824; GO:0003674…	451	5.05908
	A2		#N/A	q-Value	Sequence	# PSMs	# Proteins	# Protein Groups	Protein Group Accessions	Modifications							ΔCn	PEP	XCorr	Probability	Charge	MH+ [Da]	ΔM [ppm]	RT [min]	# Missed Cleavages
	High		#N/A	0	TIGGGDDSFNTFFSETGAGK	1	1	1	P68363								0	0.07472	5.21806	0	2	2007.9	1.68867	55.777	0
	High		#N/A	0	SIQFVDWcPTGFK	1	1	1	P68363	C8(Carbamidomethyl)							0	0.1007	4.13315	0	2	1584.75	1.18016	57.8975	0
	High		#N/A	0	EIIDLVLDR	1	1	1	P68363								0	0.1729	3.04639	0	2	1085.62	0.228097	56.9433	0
	High		#N/A	0	DVNAAIATIK	1	1	1	P68363								0	0.1208	2.71184	0	2	1015.58	-1.31886	47.0943	0
	High		#N/A	0	EDAANNYAR	1	1	1	P68363								0	0.1567	2.30709	0	2	1023.45	0.806488	33.2413	0
P67809	Nuclease-sensitive element-binding protein 1	YBX1	117.084	35.9027	16.0251	12.96	2	2	2	6	DNA binding; RNA binding; protein binding	extracellular; nucleus; organelle lumen; spliceosomal complex; cytoplasm; membrane	metabolic process; regulation of biological process; development; cell differentiation; cell division	Pf00313	4904	[GO:0000122]; GO:0006357; GO:0006366; GO:0045892; GO:0006355; GO:0006351; GO:0010629; GO:1902679; GO:2000113; GO:0010468; GO:2000112; GO:2001141; GO:0010467; GO:0032774; GO:0034645; GO:0010605; GO:0010558; GO:0031327; GO:0051253; GO:0060255; GO:0010556; GO:0031326; GO:0051252; GO:0043170; GO:0009059; GO:0016070; GO:0034654; GO:0044249; GO:0044260; GO:0009892; GO:0009890; GO:0031324; GO:0045934; G…	324	9.87646
	A2		#N/A	q-Value	Sequence	# PSMs	# Proteins	# Protein Groups	Protein Group Accessions	Modifications							ΔCn	PEP	XCorr	Probability	Charge	MH+ [Da]	ΔM [ppm]	RT [min]	# Missed Cleavages
	High		#N/A	0	GAEAANVTGPGGVPVQGSK	1	2	1	P67809								0	0.09537	4.51335	0	2	1695.87	1.29281	41.5677	0
	High		#N/A	0	EDGNEEDKENQGDETQGQQPPQR	2	2	1	P67809								0	0.1166	4.29133	0	3	2628.11	1.45886	33.7809	1
	High		#N/A	0.001	EDGNEEDKENQGDETQGQqPPQR	3	2	1	P67809	Q19(Deamidated)							0.0133	0.2202	3.72382	0	3	2629.11	7.16649	34.0898	1
Q01844-6	Isoform 6 of RNA-binding protein EWS	EWSR1	127.859	62.469	14.2998	10.33	5	4	4	4	nucleotide binding; RNA binding; protein binding; metal ion binding	nucleus; cytoplasm; membrane	metabolic process; regulation of biological process	Pf00076; Pf00641	2130	[GO:0000166]; GO:0036094; GO:1901265; GO:0005488; GO:0097159; GO:1901363; GO:0003674 [GO:0003676]; GO:0097159; GO:1901363; GO:0005488; GO:0003674 [GO:0003723]; GO:0003676; GO:0097159; GO:1901363; GO:0005488; GO:0003674 [GO:0005515]; GO:0005488; GO:0003674 [GO:0005516]; GO:0005515; GO:0005488; GO:0003674 [GO:0005622]; GO:0044464; GO:0005575; GO:0005623 [GO:0005634]; GO:0043231; GO:0043227; GO:0043…	600	9.39307
	A2		#N/A	q-Value	Sequence	# PSMs	# Proteins	# Protein Groups	Protein Group Accessions	Modifications							ΔCn	PEP	XCorr	Probability	Charge	MH+ [Da]	ΔM [ppm]	RT [min]	# Missed Cleavages
	High		#N/A	0	QDHPSSmGVYGQESGGFSGPGENR	1	5	1	Q01844-6	M7(Oxidation)							0	0.03583	5.41064	0	3	2496.05	0.35219	42.2572	0
	High		#N/A	0	GDATVSYEDPPTAK	1	5	1	Q01844-6								0	0.06574	3.75882	0	2	1450.67	0.444198	40.8431	0
	High		#N/A	0	AAVEWFDGK	1	5	1	Q01844-6								0	0.1326	2.61044	0	2	1022.49	-1.65383	50.5878	0
	Medium		#N/A	0.042	GGPGGPGGPGGPmGR	1	5	1	Q01844-6	M13(Oxidation)							0	0.4744	2.5199	0	2	1223.56	0.561861	34.4274	0
H3BTN5	Pyruvate kinase (Fragment)	PKM	763.474	53.0112	12.488	9.07	3	4	4	4	metal ion binding; catalytic activity	cytoplasm; mitochondrion; membrane	metabolic process	Pf00224; Pf02887		[GO:0000287]; GO:0046872; GO:0043169; GO:0043167; GO:0005488; GO:0003674 [GO:0003824]; GO:0003674 [GO:0004743]; GO:0016301; GO:0016773; GO:0016772; GO:0016740; GO:0003824; GO:0003674 [GO:0005737]; GO:0044424; GO:0005622; GO:0044464; GO:0005575; GO:0005623 [GO:0005739]; GO:0043231; GO:0044444; GO:0043227; GO:0043229; GO:0005737; GO:0044424; GO:0043226; GO:0005622; GO:0044464; GO:0005575; GO:000562…	485	6.84424
	A2		#N/A	q-Value	Sequence	# PSMs	# Proteins	# Protein Groups	Protein Group Accessions	Modifications							ΔCn	PEP	XCorr	Probability	Charge	MH+ [Da]	ΔM [ppm]	RT [min]	# Missed Cleavages
	High		#N/A	0	NTGIIcTIGPASR	1	3	1	H3BTN5	C6(Carbamidomethyl)							0	0.1053	4.00617	0	2	1359.71	0.828845	47.3781	0
	High		#N/A	0	LDIDSPPITAR	1	3	1	H3BTN5								0	0.06796	3.43384	0	2	1197.65	0.973465	48.1465	0
	High		#N/A	0.004	GDYPLEAVR	1	3	1	H3BTN5								0	0.2552	2.45051	0	2	1019.52	-0.0684015	46.9193	0
	Medium		#N/A	0.012	GDLGIEIPAEK	1	3	1	H3BTN5								0	0.298	2.59746	0	2	1141.61	-2.75242	49.787	0
O60506-4	Isoform 4 of Heterogeneous nuclear ribonucleoprotein Q	SYNCRIP	87.9917	58.6993	11.9794	5.69	4	3	3	4	nucleotide binding; RNA binding; protein binding	nucleus; organelle lumen; cytoplasm; endoplasmic reticulum; membrane; spliceosomal complex	metabolic process; cell differentiation; regulation of biological process; defense response; response to stimulus	Pf00076	10492	[GO:0000166]; GO:0036094; GO:1901265; GO:0005488; GO:0097159; GO:1901363; GO:0003674 [GO:0000398]; GO:0000377; GO:0006397; GO:0000375; GO:0006396; GO:0016071; GO:0008380; GO:0010467; GO:0016070; GO:0043170; GO:0044260; GO:0090304; GO:0071704; GO:0044237; GO:0006139; GO:0008152; GO:0009987; GO:0006725; GO:0034641; GO:0044238; GO:0046483; GO:1901360; GO:0008150; GO:0006807 [GO:0001649]; GO:0001503;…	527	7.56201
	A2		#N/A	q-Value	Sequence	# PSMs	# Proteins	# Protein Groups	Protein Group Accessions	Modifications							ΔCn	PEP	XCorr	Probability	Charge	MH+ [Da]	ΔM [ppm]	RT [min]	# Missed Cleavages
	High		#N/A	0	TGYTLDVTTGQR	1	4	1	O60506-4								0	0.1022	3.22927	0	2	1311.65	-3.52359	45.4457	0
	High		#N/A	0.001	DSDLSHVQNK	2	4	1	O60506-4								0	0.2092	3.16253	0	2	1142.54	1.02062	33.5541	0
	Medium		#N/A	0.012	AGPIWDLR	1	4	1	O60506-4								0	0.3125	2.61823	0	2	927.505	-0.180161	53.0036	0
E9PBJ5	Succinate dehydrogenase [ubiquinone] flavoprotein subunit, mitochondrial	SDHA	47.1902	67.2569	11.8527	10.88	2	4	4	4	catalytic activity; protein binding; nucleotide binding	cytoplasm; mitochondrion; membrane	metabolic process; development	Pf00890; Pf02910	6389	[GO:0000104]; GO:0016627; GO:0016491; GO:0003824; GO:0003674 [GO:0005515]; GO:0005488; GO:0003674 [GO:0005739]; GO:0043231; GO:0044444; GO:0043227; GO:0043229; GO:0005737; GO:0044424; GO:0043226; GO:0005622; GO:0044464; GO:0005575; GO:0005623 [GO:0005743]; GO:0019866; GO:0031966; GO:0031090; GO:0031967; GO:0044424; GO:0005740; GO:0044429; GO:0016020; GO:0043227; GO:0044422; GO:0031975; GO:0044446…	616	8.11865
	A2		#N/A	q-Value	Sequence	# PSMs	# Proteins	# Protein Groups	Protein Group Accessions	Modifications							ΔCn	PEP	XCorr	Probability	Charge	MH+ [Da]	ΔM [ppm]	RT [min]	# Missed Cleavages
	High		#N/A	0	NTVVATGGYGR	1	2	1	E9PBJ5								0	0.04345	3.43996	0	2	1094.56	0.395109	39.2664	0
	High		#N/A	0	VGSVLQEGcGK	1	2	1	E9PBJ5	C9(Carbamidomethyl)							0	0.1024	3.18453	0	2	1133.56	1.34872	39.8283	0
	High		#N/A	0.001	IDEYDYSKPIQGQQK	1	2	1	E9PBJ5								0	0.1765	2.51873	0	3	1811.88	0.137688	41.9227	0
	Medium		#N/A	0.024	AGLPcQDLEFVQFHPTGIYGAGcLITEGcR	1	2	1	E9PBJ5	C5(Carbamidomethyl); C23(Carbamidomethyl); C29(Carbamidomethyl)							0	0.3981	2.70945	0	3	3366.57	0.207594	59.4161	0
O95831-3	Isoform 3 of Apoptosis-inducing factor 1, mitochondrial	AIFM1	26.0374	66.2536	10.5126	6.08	2	3	3	3	DNA binding; protein binding; catalytic activity; nucleotide binding	nucleus; cytoplasm; mitochondrion; membrane; cytosol	cell death; cell organization and biogenesis; metabolic process; regulation of biological process; cell differentiation; development; cellular homeostasis; cell communication; response to stimulus	Pf00070; Pf07992	9131	[GO:0003677]; GO:0003676; GO:0097159; GO:1901363; GO:0005488; GO:0003674 [GO:0005515]; GO:0005488; GO:0003674 [GO:0005634]; GO:0043231; GO:0043227; GO:0043229; GO:0043226; GO:0044424; GO:0005575; GO:0005622; GO:0044464; GO:0005623 [GO:0005739]; GO:0043231; GO:0044444; GO:0043227; GO:0043229; GO:0005737; GO:0044424; GO:0043226; GO:0005622; GO:0044464; GO:0005575; GO:0005623 [GO:0005743]; GO:001986…	609	8.93896
	A2		#N/A	q-Value	Sequence	# PSMs	# Proteins	# Protein Groups	Protein Group Accessions	Modifications							ΔCn	PEP	XCorr	Probability	Charge	MH+ [Da]	ΔM [ppm]	RT [min]	# Missed Cleavages
	High		#N/A	0	AALSASEGEEVPQDK	1	2	1	O95831-3								0	0.1332	3.98567	0	2	1530.73	-1.81602	40.7701	0
	High		#N/A	0.001	SATEQSGTGIR	1	2	1	O95831-3								0	0.1865	3.1382	0	2	1106.54	1.1551	33.2448	0
	Medium		#N/A	0.019	ISGLGLTPEQK	1	2	1	O95831-3								0	0.3434	3.38871	0	2	1142.64	-1.47126	46.1129	0
P68104	Elongation factor 1-alpha 1	EEF1A1	326.336	50.1091	10.5023	9.31	2	3	3	4	nucleotide binding; RNA binding; catalytic activity; protein binding	extracellular; nucleus; organelle lumen; cytoplasm; cytosol; membrane	metabolic process; regulation of biological process; response to stimulus	Pf00009; Pf03143; Pf03144	1915	[GO:0000166]; GO:0036094; GO:1901265; GO:0005488; GO:0097159; GO:1901363; GO:0003674 [GO:0003746]; GO:0008135; GO:0003723; GO:0003676; GO:0097159; GO:1901363; GO:0005488; GO:0003674 [GO:0003924]; GO:0017111; GO:0016462; GO:0016818; GO:0016817; GO:0016787; GO:0003824; GO:0003674 [GO:0005515]; GO:0005488; GO:0003674 [GO:0005525]; GO:0032550; GO:0032561; GO:0035639; GO:0001883; GO:0032549; GO:001900…	462	9.01221
	A2		#N/A	q-Value	Sequence	# PSMs	# Proteins	# Protein Groups	Protein Group Accessions	Modifications							ΔCn	PEP	XCorr	Probability	Charge	MH+ [Da]	ΔM [ppm]	RT [min]	# Missed Cleavages
	High		#N/A	0	IGGIGTVPVGR	2	2	1	P68104								0	0.08344	3.16486	0	2	1025.61	0.00564633	46.0171	0
	High		#N/A	0	LPLQDVYK	1	2	1	P68104								0	0.1661	2.66803	0	2	975.552	0.584255	47.8543	0
	Medium		#N/A	0.027	VETGVLKPGMVVTFAPVNVTTEVK	1	2	1	P68104								0	0.4151	2.63365	0	3	2515.39	0.690594	55.9896	0
P08238	Heat shock protein HSP 90-beta	HSP90AB1	766.874	83.2121	9.27777	4.56	1	3	3	3	nucleotide binding; RNA binding; protein binding; enzyme regulator activity	cytoplasm; mitochondrion; cytosol; nucleus; cell surface; membrane; extracellular	development; metabolic process; response to stimulus; cell differentiation; cell organization and biogenesis; cellular component movement; regulation of biological process; transport; cell communication; cell death; defense response	Pf00183; Pf02518	3326	[GO:0000166]; GO:0036094; GO:1901265; GO:0005488; GO:0097159; GO:1901363; GO:0003674 [GO:0001890]; GO:0044767; GO:0048513; GO:0032502; GO:0044699; GO:0048731; GO:0048856; GO:0008150; GO:0007275; GO:0044707; GO:0032501 [GO:0002134]; GO:0032551; GO:0032557; GO:0043168; GO:0001884; GO:0032549; GO:0019103; GO:0032553; GO:0043167; GO:0001882; GO:0000166; GO:0097367; GO:0005488; GO:0036094; GO:0097159;…	724	5.03369
	A2		#N/A	q-Value	Sequence	# PSMs	# Proteins	# Protein Groups	Protein Group Accessions	Modifications							ΔCn	PEP	XCorr	Probability	Charge	MH+ [Da]	ΔM [ppm]	RT [min]	# Missed Cleavages
	High		#N/A	0	ELISNASDALDK	1	1	1	P08238								0	0.124	3.30664	0	2	1275.64	-1.24676	46.1373	0
	High		#N/A	0.001	EDQTEYLEER	1	1	1	P08238								0	0.2186	3.00074	0	2	1311.57	0.769421	42.4681	0
	High		#N/A	0.001	EQVANSAFVER	1	1	1	P08238								0	0.1977	2.97039	0	2	1249.62	1.10159	42.5066	0
O96019	Actin-like protein 6A	ACTL6A	58.1327	47.4303	8.11592	11.66	1	3	3	4	protein binding; nucleotide binding	nucleus; organelle lumen; membrane; chromosome	development; metabolic process; response to stimulus; cell organization and biogenesis; regulation of biological process; cell communication	Pf00022	86	[GO:0003407]; GO:0044767; GO:0048856; GO:0060041; GO:0032502; GO:0044699; GO:0043010; GO:0008150; GO:0001654; GO:0007423; GO:0048513; GO:0048731; GO:0007275; GO:0044707; GO:0032501 [GO:0003682]; GO:0005488; GO:0003674 [GO:0003713]; GO:0003712; GO:0000989; GO:0000988; GO:0003674 [GO:0005515]; GO:0005488; GO:0003674 [GO:0005524]; GO:0032550; GO:0032559; GO:0035639; GO:0001883; GO:0032549; GO:003055…	429	5.60498
	A2		#N/A	q-Value	Sequence	# PSMs	# Proteins	# Protein Groups	Protein Group Accessions	Modifications							ΔCn	PEP	XCorr	Probability	Charge	MH+ [Da]	ΔM [ppm]	RT [min]	# Missed Cleavages
	High		#N/A	0	LIANNTTVER	1	1	1	O96019								0	0.1616	2.86312	0	2	1130.62	0.792372	38.8151	0
	High		#N/A	0	AGYAGEDcPK	2	1	1	O96019	C8(Carbamidomethyl)							0	0.1339	2.44196	0	2	1067.45	-0.409314	34.7681	0
	High		#N/A	0.004	STGLILDSGATHTTAIPVHDGYVLQQGIVK	1	1	1	O96019								0	0.2721	2.1645	0	4	3091.64	0.037346	52.7238	0
O43175	D-3-phosphoglycerate dehydrogenase	PHGDH	139.91	56.6144	7.75114	5.07	1	2	2	2	catalytic activity; nucleotide binding	cytoplasm; cytosol; extracellular	metabolic process; development; regulation of biological process; cell differentiation; cell organization and biogenesis	Pf00389; Pf02826	26227	[GO:0004617]; GO:0016616; GO:0016614; GO:0016491; GO:0003824; GO:0003674 [GO:0005829]; GO:0044444; GO:0005737; GO:0044424; GO:0005622; GO:0044464; GO:0005575; GO:0005623 [GO:0006541]; GO:0009064; GO:1901605; GO:0006520; GO:0019752; GO:0044238; GO:1901564; GO:0043436; GO:0008152; GO:0006807; GO:0071704; GO:0006082; GO:0008150; GO:0044237; GO:0044281; GO:0044763; GO:0009987; GO:0044710; GO:0044699 …	533	6.7124
	A2		#N/A	q-Value	Sequence	# PSMs	# Proteins	# Protein Groups	Protein Group Accessions	Modifications							ΔCn	PEP	XCorr	Probability	Charge	MH+ [Da]	ΔM [ppm]	RT [min]	# Missed Cleavages
	High		#N/A	0	AGTGVDNVDLEAATR	1	1	1	O43175								0	0.05438	4.27138	0	2	1488.73	-0.841368	45.8542	0
	High		#N/A	0	ILQDGGLQVVEK	1	1	1	O43175								0	0.03676	3.47977	0	2	1298.73	1.5837	47.3017	0
B4DLW8	Probable ATP-dependent RNA helicase DDX5	DDX5	441.15	60.5254	7.70614	5.61	3	3	3	3	nucleotide binding; catalytic activity; protein binding; RNA binding	nucleus; organelle lumen; spliceosomal complex	metabolic process; regulation of biological process; development; cell growth; cell communication; response to stimulus; cell differentiation; cell death	Pf00270; Pf00271; Pf08061	1655	[GO:0000122]; GO:0006357; GO:0006366; GO:0045892; GO:0006355; GO:0006351; GO:0010629; GO:1902679; GO:2000113; GO:0010468; GO:2000112; GO:2001141; GO:0010467; GO:0032774; GO:0034645; GO:0010605; GO:0010558; GO:0031327; GO:0051253; GO:0060255; GO:0010556; GO:0031326; GO:0051252; GO:0043170; GO:0009059; GO:0016070; GO:0034654; GO:0044249; GO:0044260; GO:0009892; GO:0009890; GO:0031324; GO:0045934; G…	535	9.0708
	A2		#N/A	q-Value	Sequence	# PSMs	# Proteins	# Protein Groups	Protein Group Accessions	Modifications							ΔCn	PEP	XCorr	Probability	Charge	MH+ [Da]	ΔM [ppm]	RT [min]	# Missed Cleavages
	High		#N/A	0	APILIATDVASR	1	3	1	B4DLW8								0	0.0417	2.52395	0	2	1226.71	-1.09996	50.0144	0
	High		#N/A	0	LLQLVEDR	1	3	1	B4DLW8								0	0.08338	2.34086	0	2	985.566	-1.96723	48.9444	0
	High		#N/A	0.004	STcIYGGAPK	1	3	1	B4DLW8	C3(Carbamidomethyl)							0	0.2407	2.84134	0	2	1053.5	0.646053	39.8645	0
Unspecific proteins (detected in only one of the replicates)
Replicate :1
P07437	Tubulin beta chain	TUBB	430.248	49.639	86.136	46.85	1	1	15	23	nucleotide binding; catalytic activity; structural molecule activity; protein binding	nucleus; cytoplasm; cytosol; cytoskeleton; membrane; extracellular	metabolic process; cellular component movement; cell division; cell organization and biogenesis; cell differentiation; development; transport; defense response; response to stimulus	Pf00091; Pf03953; Pf10644	203068	[GO:0000086]; GO:0044772; GO:0044839; GO:0000278; GO:0044770; GO:0007049; GO:0022402; GO:0044763; GO:0009987; GO:0044699; GO:0008150 [GO:0000166]; GO:0036094; GO:1901265; GO:0005488; GO:0097159; GO:1901363; GO:0003674 [GO:0000278]; GO:0007049; GO:0044763; GO:0009987; GO:0044699; GO:0008150 [GO:0003924]; GO:0017111; GO:0016462; GO:0016818; GO:0016817; GO:0016787; GO:0003824; GO:0003674 [GO:0005198…	444	4.89404
	A2		#N/A	ΔM [ppm]	Sequence	# PSMs	# Proteins	# Protein Groups	Protein Group Accessions	Modifications	ΔCn	q-Value	PEP	XCorr	Probability	Charge	MH+ [Da]	RT [min]	# Missed Cleavages
	High		#N/A	3.34736	SGPFGQIFRPDNFVFGQSGAGNNWAK	1	2	2	P07437;P68371		0	0	3.787e-06	6.90691	0	3	2798.35	59.2475	0
	High		#N/A	5.71404	EAEScDcLQGFqLTHSLGGGTGSGmGTLLISK	1	2	2	P07437;P68371	C5(Carbamidomethyl); C7(Carbamidomethyl); Q12(Deamidated); M25(Oxidation)	0	0	0.0008926	5.71438	0	3	3328.53	53.4067	0
	High		#N/A	2.8461	EAEScDcLQGFQLTHSLGGGTGSGMGTLLISK	1	2	2	P07437;P68371	C5(Carbamidomethyl); C7(Carbamidomethyl)	0	0	0.001142	5.54326	0	3	3311.54	55.8381	0
	High		#N/A	2.12851	EIVHIQAGQcGNQIGAK	3	2	2	P68371;P07437	C10(Carbamidomethyl)	0	0	0.0001697	5.29161	0	2	1822.93	41.8632	0
	High		#N/A	2.21973	ImNTFSVVPSPK	1	2	2	P07437;P68371	M2(Oxidation)	0	0	0.001265	4.3508	0	2	1335.7	47.5553	0
	High		#N/A	2.37092	IMNTFSVVPSPK	1	2	2	P07437;P68371		0	0	0.0129	3.96271	0	2	1319.71	50.1232	0
	High		#N/A	-1.61195	EVDEQMLNVQNK	2	2	2	P07437;P68371		0	0	0.003336	3.96094	0	2	1446.69	43.9639	0
	High		#N/A	1.65854	LAVNMVPFPR	1	2	2	P07437;P68371		0	0	0.003704	3.86402	0	2	1143.64	53.5699	0
	High		#N/A	1.71525	EVDEQmLNVQNK	1	2	2	P07437;P68371	M6(Oxidation)	0	0	0.006327	3.59996	0	2	1462.69	39.1617	0
	High		#N/A	2.12951	ISEQFTAMFR	1	2	2	P07437;P68371		0	0	0.002735	3.27161	0	2	1229.6	53.6948	0
	High		#N/A	0.0213142	YLTVAAVFR	1	2	2	P07437;P68371		0	0	0.03602	3.156	0	2	1039.59	54.6483	0
	High		#N/A	2.40591	NSSYFVEWIPNNVK	1	2	2	P07437;P68371		0	0	0.0336	3.05615	0	2	1696.84	56.39	0
	High		#N/A	1.24663	TAVcDIPPR	2	2	2	P07437;P68371	C4(Carbamidomethyl)	0	0	0.01611	2.96373	0	2	1028.52	38.8939	0
	High		#N/A	1.17627	NMMAAcDPR	1	2	2	P07437;P68371	C6(Carbamidomethyl)	0	0	0.01035	2.95924	0	2	1065.43	38.6107	0
	High		#N/A	2.31855	GHYTEGAELVDSVLDVVR	1	2	2	P07437;P68371		0	0	0.007024	2.78278	0	3	1958.99	60.6289	0
	High		#N/A	3.16934	FPGQLNADLR	1	2	2	P07437;P68371		0	0	0.01828	2.20662	0	2	1130.6	47.4158	0
	High		#N/A	0.666715	ISVYYNEATGGK	1	1	1	P07437		0	0.003	0.241	2.33876	0	2	1301.64	43.3088	0
	High		#N/A	1.13744	IREEYPDR	2	2	2	P07437;P68371		0	0.006	0.2581	2.34437	0	2	1077.53	34.6215	1
Q53G59	Kelch-like protein 12	KLHL12	23.1748	63.2363	44.1726	33.1	2	13	13	13	protein binding	cytoplasm; Golgi; membrane	metabolic process; transport; cell communication; regulation of biological process; response to stimulus; cell organization and biogenesis	Pf00651; Pf01344; Pf07646; Pf07707	59349	[GO:0000139]; GO:0044431; GO:0098588; GO:0005794; GO:0044444; GO:0044446; GO:0031090; GO:0012505; GO:0043231; GO:0005737; GO:0044424; GO:0043229; GO:0044422; GO:0016020; GO:0043227; GO:0044464; GO:0005622; GO:0043226; GO:0005575; GO:0005623 [GO:0005515]; GO:0005488; GO:0003674 [GO:0006513]; GO:0016567; GO:0032446; GO:0070647; GO:0006464; GO:0036211; GO:0044267; GO:0019538; GO:0043412; GO:0044260;…	568	5.43994
	A2		#N/A	ΔM [ppm]	Sequence	# PSMs	# Proteins	# Protein Groups	Protein Group Accessions	Modifications	ΔCn	q-Value	PEP	XCorr	Probability	Charge	MH+ [Da]	RT [min]	# Missed Cleavages
	High		#N/A	0.0837931	EGAGLVVASGVIYcLGGYDGLNILNSVEK	1	2	1	Q53G59	C14(Carbamidomethyl)	0	0	9.792e-06	5.29231	0	3	2967.51	66.3863	0
	High		#N/A	3.67669	HFPEVVQHEEFILLSQGEVEK	1	2	1	Q53G59		0	0	0.0002251	4.56878	0	3	2494.27	54.3625	0
	High		#N/A	2.40257	YITDVIDAEPFIR	1	2	1	Q53G59		0	0	0.001481	4.41198	0	2	1551.81	57.6553	0
	High		#N/A	2.60187	LGANEVLLVVGGFGSQQSPIDVVEK	1	2	1	Q53G59		0	0	0.002176	4.06458	0	3	2555.38	62.4155	0
	High		#N/A	3.6143	DFAETHNcVDLMQAAEVFSQK	1	2	1	Q53G59	C8(Carbamidomethyl)	0	0	0.007592	3.46503	0	3	2440.1	56.8256	0
	High		#N/A	2.34785	cDAGVcVLR	1	2	1	Q53G59	C1(Carbamidomethyl); C6(Carbamidomethyl)	0	0	0.008779	3.4221	0	2	1049.49	42.5679	0
	High		#N/A	3.33712	TQEWSFLPSITR	1	2	1	Q53G59		0	0	0.01025	3.33528	0	2	1464.75	57.9659	0
	High		#N/A	1.76685	IYVIGGYDGR	1	2	1	Q53G59		0	0	0.004594	3.05433	0	2	1112.58	47.6423	0
	High		#N/A	2.30717	SILNSMNSLR	1	2	1	Q53G59		0	0	0.007698	2.9635	0	2	1134.6	50.0743	0
	High		#N/A	1.51339	YVASVSLHDR	1	2	1	Q53G59		0	0	0.02982	2.66666	0	2	1146.59	39.8258	0
	High		#N/A	2.56925	SNTLcDVTLR	1	2	1	Q53G59	C5(Carbamidomethyl)	0	0.003	0.1891	2.57373	0	2	1178.59	45.5481	0
	High		#N/A	1.97061	cYVGATVLR	1	2	1	Q53G59	C1(Carbamidomethyl)	0	0.003	0.1197	2.31293	0	2	1038.54	45.0096	0
	Medium		#N/A	1.35497	DIMTNTHAK	1	2	1	Q53G59		0	0.025	0.3646	2.04142	0	2	1030.5	34.1047	0
Q7Z417	Nuclear fragile X mental retardation-interacting protein 2	NUFIP2	24.8634	76.0747	30.1955	12.66	1	6	6	10	RNA binding; protein binding	nucleus; cytoplasm; ribosome			57532	[GO:0003723]; GO:0003676; GO:0097159; GO:1901363; GO:0005488; GO:0003674 [GO:0005515]; GO:0005488; GO:0003674 [GO:0005634]; GO:0043231; GO:0043227; GO:0043229; GO:0043226; GO:0044424; GO:0005575; GO:0005622; GO:0044464; GO:0005623 [GO:0005737]; GO:0044424; GO:0005622; GO:0044464; GO:0005575; GO:0005623 [GO:0042788]; GO:0005840; GO:0005844; GO:0030529; GO:0043232; GO:0044444; GO:0032991; GO:004442…	695	8.70459
	A2		#N/A	ΔM [ppm]	Sequence	# PSMs	# Proteins	# Protein Groups	Protein Group Accessions	Modifications	ΔCn	q-Value	PEP	XCorr	Probability	Charge	MH+ [Da]	RT [min]	# Missed Cleavages
	High		#N/A	0.952765	EDSWTLFKPPPVFPVDNSSAK	1	1	1	Q7Z417		0	0	0.002192	4.7982	0	3	2361.18	58.4932	0
	High		#N/A	1.34099	GADNDGSGSESGYTTPK	1	1	1	Q7Z417		0	0	0.000183	4.55807	0	2	1642.68	34.8754	0
	High		#N/A	3.06064	GcENLNIVQDK	2	1	1	Q7Z417	C2(Carbamidomethyl)	0	0	0.003241	4.02508	0	2	1289.62	42.539	0
	High		#N/A	2.01711	NLSSDEATNPISR	2	1	1	Q7Z417		0	0	0.001072	3.99612	0	2	1403.68	41.1765	0
	High		#N/A	-3.42205	VLNGnQQVVDTSLK	3	1	1	Q7Z417	N5(Deamidated)	0	0	0.005399	3.91937	0	2	1515.8	44.1482	0
	High		#N/A	1.77055	IMQQETSVPTLK	1	1	1	Q7Z417		0	0	0.008712	3.79309	0	2	1374.73	44.6703	0
E7ETM7	Heterogeneous nuclear ribonucleoprotein R	HNRNPR	123.957	52.9793	18.1886	12.68	2	2	5	6	nucleotide binding; RNA binding; protein binding	nucleus; organelle lumen; spliceosomal complex; cytoplasm	metabolic process	Pf00076	10236	[GO:0000166]; GO:0036094; GO:1901265; GO:0005488; GO:0097159; GO:1901363; GO:0003674 [GO:0000398]; GO:0000377; GO:0006397; GO:0000375; GO:0006396; GO:0016071; GO:0008380; GO:0010467; GO:0016070; GO:0043170; GO:0044260; GO:0090304; GO:0071704; GO:0044237; GO:0006139; GO:0008152; GO:0009987; GO:0006725; GO:0034641; GO:0044238; GO:0046483; GO:1901360; GO:0008150; GO:0006807 [GO:0003676]; GO:0097159;…	473	9.31982
	A2		#N/A	ΔM [ppm]	Sequence	# PSMs	# Proteins	# Protein Groups	Protein Group Accessions	Modifications	ΔCn	q-Value	PEP	XCorr	Probability	Charge	MH+ [Da]	RT [min]	# Missed Cleavages
	High		#N/A	3.35495	NLATTVTEEILEK	2	2	1	E7ETM7		0	0	0.006061	3.55359	0	2	1460.79	59.3244	0
	High		#N/A	2.06038	TGYTLDVTTGQR	1	4	2	E7ETM7;O60506-2		0	0	0.02034	2.94133	0	2	1311.66	44.6201	0
	High		#N/A	2.84697	VTEGLVDVILYHQPDDK	1	2	1	E7ETM7		0	0.002	0.06487	3.39885	0	3	1941	55.3026	0
	High		#N/A	-0.139113	ADGYNQPDSK	1	4	2	E7ETM7;O60506-2		0	0.003	0.1649	2.83046	0	2	1094.47	23.3828	0
	High		#N/A	2.09659	LFVGSIPK	1	4	2	E7ETM7;O60506-2		0	0.003	0.1704	2.34306	0	2	860.526	48.1226	0
Q9UN86-2	Isoform B of Ras GTPase-activating protein-binding protein 2	G3BP2	131.568	50.7861	14.0064	10.91	2	3	3	4	nucleotide binding; RNA binding; protein binding; structural molecule activity	cytoplasm; cytosol	transport; cell communication; regulation of biological process; response to stimulus	Pf00076; Pf02136	9908	[GO:0000166]; GO:0036094; GO:1901265; GO:0005488; GO:0097159; GO:1901363; GO:0003674 [GO:0003676]; GO:0097159; GO:1901363; GO:0005488; GO:0003674 [GO:0003723]; GO:0003676; GO:0097159; GO:1901363; GO:0005488; GO:0003674 [GO:0005622]; GO:0044464; GO:0005575; GO:0005623 [GO:0005737]; GO:0044424; GO:0005622; GO:0044464; GO:0005575; GO:0005623 [GO:0005829]; GO:0044444; GO:0005737; GO:0044424; GO:00056…	449	5.37646
	A2		#N/A	ΔM [ppm]	Sequence	# PSMs	# Proteins	# Protein Groups	Protein Group Accessions	Modifications	ΔCn	q-Value	PEP	XCorr	Probability	Charge	MH+ [Da]	RT [min]	# Missed Cleavages
	High		#N/A	2.09557	NSSYVHGGVDASGKPQEAVYGQNDIHHK	1	2	1	Q9UN86-2		0	0	0.002592	4.86363	0	3	2994.42	38.8188	0
	High		#N/A	1.22304	VEAKPEVQSQPPR	2	2	1	Q9UN86-2		0	0	0.004316	3.71118	0	3	1464.78	34.4694	0
	High		#N/A	1.85357	NLEELEEK	1	2	1	Q9UN86-2		0	0.006	0.2617	1.96996	0	2	1003.5	42.2767	0
J3KRP6	Protein SSXT	SS18	51.6017	6.3331	12.1705	51.72	7	2	2	3				Pf05030			58	8.54346
	A2		#N/A	ΔM [ppm]	Sequence	# PSMs	# Proteins	# Protein Groups	Protein Group Accessions	Modifications	ΔCn	q-Value	PEP	XCorr	Probability	Charge	MH+ [Da]	RT [min]	# Missed Cleavages
	High		#N/A	2.2722	mLDDNNHLIQcImDSQNK	2	7	1	J3KRP6	M1(Oxidation); C11(Carbamidomethyl); M13(Oxidation)	0	0	0.0006121	4.87263	0	3	2220.97	47.6493	0
	High		#N/A	2.12908	GKGEITPAAIQK	1	7	1	J3KRP6		0	0	0.01385	3.33659	0	2	1212.7	37.9469	1
Q92785	Zinc finger protein ubi-d4	DPF2	49.6493	44.1272	11.2348	11.51	2	3	3	3	protein binding; metal ion binding	nucleus; organelle lumen; cytoplasm; cytoskeleton	metabolic process; regulation of biological process; cell death; cell communication; response to stimulus	Pf00628	5977	[GO:0003676]; GO:0097159; GO:1901363; GO:0005488; GO:0003674 [GO:0005515]; GO:0005488; GO:0003674 [GO:0005634]; GO:0043231; GO:0043227; GO:0043229; GO:0043226; GO:0044424; GO:0005575; GO:0005622; GO:0044464; GO:0005623 [GO:0005730]; GO:0031981; GO:0043232; GO:0044428; GO:0070013; GO:0043228; GO:0043229; GO:0005634; GO:0044446; GO:0043233; GO:0043226; GO:0044424; GO:0043231; GO:0044422; GO:0031974…	391	6.32861
	A2		#N/A	ΔM [ppm]	Sequence	# PSMs	# Proteins	# Protein Groups	Protein Group Accessions	Modifications	ΔCn	q-Value	PEP	XCorr	Probability	Charge	MH+ [Da]	RT [min]	# Missed Cleavages
	High		#N/A	2.81996	VDDDSLGEFPVTNSR	1	2	1	Q92785		0	0	0.0005	4.42695	0	2	1650.77	48.358	0
	High		#N/A	2.22012	GPGLASGQLYSYPAR	1	2	1	Q92785		0	0	0.02537	3.81682	0	2	1536.78	47.5743	0
	High		#N/A	1.3956	TGQPEELVScSDcGR	1	2	1	Q92785	C10(Carbamidomethyl); C13(Carbamidomethyl)	0	0	0.0317	2.99103	0	2	1694.71	41.6196	0
H7BZ35	Aspartate--tRNA ligase, cytoplasmic (Fragment)	DARS	89.5274	21.5938	10.8074	10.64	3	2	2	4	nucleotide binding; catalytic activity	cytoplasm	metabolic process	Pf00152		[GO:0000166]; GO:0036094; GO:1901265; GO:0005488; GO:0097159; GO:1901363; GO:0003674 [GO:0004812]; GO:0016876; GO:0016875; GO:0016874; GO:0003824; GO:0003674 [GO:0004815]; GO:0004812; GO:0016876; GO:0016875; GO:0016874; GO:0003824; GO:0003674 [GO:0005524]; GO:0032550; GO:0032559; GO:0035639; GO:0001883; GO:0032549; GO:0030554; GO:0032555; GO:0043168; GO:1901265; GO:0001882; GO:0017076; GO:0032553…	188	5.57959
	A2		#N/A	ΔM [ppm]	Sequence	# PSMs	# Proteins	# Protein Groups	Protein Group Accessions	Modifications	ΔCn	q-Value	PEP	XCorr	Probability	Charge	MH+ [Da]	RT [min]	# Missed Cleavages
	High		#N/A	1.19462	GEEILSGAQR	2	3	1	H7BZ35		0	0	0.05554	2.90382	0	2	1059.54	40.1967	0
	High		#N/A	0.497268	FQTEIQTVNK	2	3	1	H7BZ35		0	0.003	0.1303	2.76745	0	2	1207.63	41.756	0
Q12824-2	Isoform B of SWI/SNF-related matrix-associated actin-dependent regulator of chromatin subfamily B member 1	SMARCB1	59.6861	43.1306	10.6645	10.9	3	3	3	3	protein binding	chromosome; nucleus; organelle lumen	development; metabolic process; response to stimulus; cell organization and biogenesis; regulation of biological process; cell proliferation; cell differentiation	Pf04855	6598	[GO:0000228]; GO:0005694; GO:0031981; GO:0044428; GO:0043232; GO:0070013; GO:0005634; GO:0044446; GO:0043228; GO:0043229; GO:0043233; GO:0043231; GO:0044422; GO:0044424; GO:0043226; GO:0031974; GO:0043227; GO:0005575; GO:0005622; GO:0044464; GO:0005623 [GO:0001741]; GO:0000803; GO:0005694; GO:0043232; GO:0043228; GO:0043229; GO:0043226; GO:0044424; GO:0005575; GO:0005622; GO:0044464; GO:0005623 […	376	5.64307
	A2		#N/A	ΔM [ppm]	Sequence	# PSMs	# Proteins	# Protein Groups	Protein Group Accessions	Modifications	ΔCn	q-Value	PEP	XCorr	Probability	Charge	MH+ [Da]	RT [min]	# Missed Cleavages
	High		#N/A	1.03804	QQIESYPTDSILEDQSDQR	1	3	1	Q12824-2		0	0	0.02464	4.75647	0	2	2252.03	48.5316	0
	High		#N/A	2.35185	AVSISTEPPTYLR	1	3	1	Q12824-2		0	0.003	0.1426	3.09194	0	2	1433.77	48.3141	0
	High		#N/A	1.13668	LDMEIDGQK	1	3	1	Q12824-2		0	0.003	0.1842	2.81607	0	2	1048.5	43.7762	0
P11940-2	Isoform 2 of Polyadenylate-binding protein 1	PABPC1	1008.15	61.142	7.97724	4.39	5	2	2	3	RNA binding			Pf00076; Pf00658; Pf01559		[GO:0003676]; GO:0097159; GO:1901363; GO:0005488; GO:0003674 [GO:0003723]; GO:0003676; GO:0097159; GO:1901363; GO:0005488; GO:0003674 [GO:0045735]; GO:0003674	547	9.0708
	A2		#N/A	ΔM [ppm]	Sequence	# PSMs	# Proteins	# Protein Groups	Protein Group Accessions	Modifications	ΔCn	q-Value	PEP	XCorr	Probability	Charge	MH+ [Da]	RT [min]	# Missed Cleavages
	High		#N/A	0.0423047	SKVDEAVAVLQAHQAK	1	5	1	P11940-2		0	0	0.01414	3.60199	0	3	1693.92	45.2395	1
	High		#N/A	1.92307	FGPALSVK	2	5	1	P11940-2		0	0.003	0.166	2.30932	0	2	818.479	45.9322	0
P16989-2	Isoform 2 of Y-box-binding protein 3	YBX3	211.364	31.928	7.35048	23.43	3	2	2	2	DNA binding; RNA binding; protein binding	nucleus; cytoplasm	metabolic process; regulation of biological process; development; reproduction; response to stimulus; cell death; cell communication	Pf00313	8531	[GO:0000122]; GO:0006357; GO:0006366; GO:0045892; GO:0006355; GO:0006351; GO:0010629; GO:1902679; GO:2000113; GO:0010468; GO:2000112; GO:2001141; GO:0010467; GO:0032774; GO:0034645; GO:0010605; GO:0010558; GO:0031327; GO:0051253; GO:0060255; GO:0010556; GO:0031326; GO:0051252; GO:0043170; GO:0009059; GO:0016070; GO:0034654; GO:0044249; GO:0044260; GO:0009892; GO:0009890; GO:0031324; GO:0045934; G…	303	9.65674
	A2		#N/A	ΔM [ppm]	Sequence	# PSMs	# Proteins	# Protein Groups	Protein Group Accessions	Modifications	ΔCn	q-Value	PEP	XCorr	Probability	Charge	MH+ [Da]	RT [min]	# Missed Cleavages
	High		#N/A	5.37737	SPVGSGAPQAAAPAPAAHVAGnPGGDAAPAATGTAAAASLATAAGSEDAEKK	1	3	1	P16989-2	N22(Deamidated)	0	0	0.01353	3.69208	0	4	4508.22	47.5458	1
	High		#N/A	2.50565	GAEAANVTGPDGVPVEGSR	1	3	1	P16989-2		0	0	0.002737	3.6584	0	2	1782.87	42.3105	0
O43242	26S proteasome non-ATPase regulatory subunit 3	PSMD3	77.0295	60.9395	6.83467	9.36	1	2	2	3	protein binding; enzyme regulator activity	proteasome; nucleus; organelle lumen; cytoplasm; cytosol; extracellular	metabolic process; regulation of biological process; cell death; cell communication; response to stimulus	Pf01399; Pf08375	5709	[GO:0000075]; GO:0022402; GO:0007049; GO:0044763; GO:0009987; GO:0044699; GO:0008150 [GO:0000082]; GO:0044772; GO:0044843; GO:0000278; GO:0044770; GO:0007049; GO:0022402; GO:0044763; GO:0009987; GO:0044699; GO:0008150 [GO:0000084]; GO:0051320; GO:0051329; GO:0022403; GO:0051325; GO:0022402; GO:0007049; GO:0044763; GO:0009987; GO:0044699; GO:0008150 [GO:0000209]; GO:0016567; GO:0032446; GO:0070647…	534	8.44092
	A2		#N/A	ΔM [ppm]	Sequence	# PSMs	# Proteins	# Protein Groups	Protein Group Accessions	Modifications	ΔCn	q-Value	PEP	XCorr	Probability	Charge	MH+ [Da]	RT [min]	# Missed Cleavages
	High		#N/A	4.72779	AKPPPGGGEQEPPPPPAPqDVEmKEEAATGGGSTGEADGK	2	1	1	O43242	Q19(Deamidated); M23(Oxidation)	0	0	0.03718	3.47644	0	4	3884.8	41.6501	1
	High		#N/A	2.20722	AIQLEYSEAR	1	1	1	O43242		0	0	0.01561	3.35823	0	2	1179.6	44.943	0
O75177	Calcium-responsive transactivator	SS18L1	10.5562	42.9636	5.93253	3.03	1	2	2	2		chromosome; nucleus; organelle lumen	metabolic process; regulation of biological process; cell differentiation; cell organization and biogenesis; development	Pf05030	26039	[GO:0000775]; GO:0032993; GO:0044427; GO:0032991; GO:0005694; GO:0044446; GO:0005575; GO:0043232; GO:0043229; GO:0044422; GO:0044424; GO:0043228; GO:0043226; GO:0005622; GO:0044464; GO:0005623 [GO:0000776]; GO:0000775; GO:0043232; GO:0043234; GO:0044427; GO:0032993; GO:0043228; GO:0043229; GO:0032991; GO:0005694; GO:0044446; GO:0043226; GO:0044424; GO:0005575; GO:0044422; GO:0005622; GO:0044464; …	396	6.44287
	A2		#N/A	ΔM [ppm]	Sequence	# PSMs	# Proteins	# Protein Groups	Protein Group Accessions	Modifications	ΔCn	q-Value	PEP	XCorr	Probability	Charge	MH+ [Da]	RT [min]	# Missed Cleavages
	High		#N/A	0.0549209	GKGEVTQQTIQK	1	1	1	O75177		0	0	0.06148	3.13558	0	3	1316.72	31.701	1
	High		#N/A	1.43786	GEVTQQTIQK	1	1	1	O75177		0	0.002	0.08084	2.79696	0	2	1131.6	34.5342	0
Q00839-2	Isoform Short of Heterogeneous nuclear ribonucleoprotein U	HNRNPU	301.379	88.9242	5.57107	3.97	2	2	2	3	DNA binding; RNA binding; protein binding; nucleotide binding	nucleus; organelle lumen; cell surface; cytoplasm; spliceosomal complex	metabolic process; regulation of biological process	Pf00622	3192	[GO:0000398]; GO:0000377; GO:0006397; GO:0000375; GO:0006396; GO:0016071; GO:0008380; GO:0010467; GO:0016070; GO:0043170; GO:0044260; GO:0090304; GO:0071704; GO:0044237; GO:0006139; GO:0008152; GO:0009987; GO:0006725; GO:0034641; GO:0044238; GO:0046483; GO:1901360; GO:0008150; GO:0006807 [GO:0003676]; GO:0097159; GO:1901363; GO:0005488; GO:0003674 [GO:0003677]; GO:0003676; GO:0097159; GO:1901363;…	806	5.78271
	A2		#N/A	ΔM [ppm]	Sequence	# PSMs	# Proteins	# Protein Groups	Protein Group Accessions	Modifications	ΔCn	q-Value	PEP	XCorr	Probability	Charge	MH+ [Da]	RT [min]	# Missed Cleavages
	High		#N/A	6.41643	EKPYFPIPEEYTFIQNVPLEDR	1	2	1	Q00839-2		0	0.003	0.1463	3.05598	0	3	2724.37	59.4863	0
	High		#N/A	2.70887	NGqDLGVAFK	2	2	1	Q00839-2	Q3(Deamidated)	0	0.003	0.2224	2.5151	0	2	1049.53	47.4929	0
I3L1U9	Actin, cytoplasmic 2, N-terminally processed (Fragment)	ACTG1	1176.43	23.83	5.55081	9.35	4	2	2	2	nucleotide binding; structural molecule activity	cytoplasm; cytoskeleton	cell differentiation; cell organization and biogenesis	Pf00022		[GO:0000166]; GO:0036094; GO:1901265; GO:0005488; GO:0097159; GO:1901363; GO:0003674 [GO:0005200]; GO:0005198; GO:0003674 [GO:0005524]; GO:0032550; GO:0032559; GO:0035639; GO:0001883; GO:0032549; GO:0030554; GO:0032555; GO:0043168; GO:1901265; GO:0001882; GO:0017076; GO:0032553; GO:0043167; GO:0097159; GO:1901363; GO:0036094; GO:0097367; GO:0000166; GO:0005488; GO:0003674 [GO:0005737]; GO:0044424…	214	5.43994
	A2		#N/A	ΔM [ppm]	Sequence	# PSMs	# Proteins	# Protein Groups	Protein Group Accessions	Modifications	ΔCn	q-Value	PEP	XCorr	Probability	Charge	MH+ [Da]	RT [min]	# Missed Cleavages
	High		#N/A	2.31986	GYSFTTTAER	1	4	1	I3L1U9		0	0	0.0204	2.81394	0	2	1132.53	42.563	0
	High		#N/A	1.93723	AGFAGDDAPR	1	4	1	I3L1U9		0	0	0.03029	2.73688	0	2	976.45	37.9878	0
P16403	Histone H1.2	HIST1H1C	11.4275	21.3517	5.19263	10.8	3	2	2	2	DNA binding	chromosome; nucleus	cell organization and biogenesis; metabolic process	Pf00538	3006	[GO:0000786]; GO:0000785; GO:0044427; GO:0044815; GO:1990104; GO:0005694; GO:0044446; GO:0032993; GO:0043234; GO:0043232; GO:0043229; GO:0044422; GO:0044424; GO:0032991; GO:0043228; GO:0043226; GO:0005575; GO:0005622; GO:0044464; GO:0005623 [GO:0003677]; GO:0003676; GO:0097159; GO:1901363; GO:0005488; GO:0003674 [GO:0005634]; GO:0043231; GO:0043227; GO:0043229; GO:0043226; GO:0044424; GO:0005575;…	213	10.9312
	A2		#N/A	ΔM [ppm]	Sequence	# PSMs	# Proteins	# Protein Groups	Protein Group Accessions	Modifications	ΔCn	q-Value	PEP	XCorr	Probability	Charge	MH+ [Da]	RT [min]	# Missed Cleavages
	High		#N/A	1.24986	ALAAAGYDVEK	1	3	1	P16403		0	0	0.04778	2.79971	0	2	1107.57	41.8496	0
	High		#N/A	2.08096	ASGPPVSELITK	1	3	1	P16403		0	0.003	0.2317	2.39291	0	2	1198.67	47.5292	0
Replicate: 2
G5E9M8	Sp1 transcription factor, isoform CRA_b	SP1	35.1319	79.8433	26.1969	4.76	2	2	2	9	x						778	7.6792
	A2		#N/A	q-Value	Sequence	# PSMs	# Proteins	# Protein Groups	Protein Group Accessions	Modifications							ΔCn	PEP	XCorr	Probability	Charge	MH+ [Da]	ΔM [ppm]	RT [min]	# Missed Cleavages
	High		#N/A	0	VSGLQGSDALNIQQnQTSGGSLQAGQQK	5	2	1	G5E9M8	N15(Deamidated)							0	0.04875	7.60432	0	3	2815.4	5.42749	47.1039	0
	High		#N/A	0	VSGLQGSDALNIQQNQTSGGSLQAGQQK	3	2	1	G5E9M8								0	0.1014	5.74088	0	3	2814.4	1.65848	47.0246	0
	High		#N/A	0.008	EAcTcPYcK	1	2	1	G5E9M8	C3(Carbamidomethyl); C5(Carbamidomethyl); C8(Carbamidomethyl)							0	0.2891	2.65402	0	2	1188.45	1.25485	35.4456	0
P04843	Dolichyl-diphosphooligosaccharide--protein glycosyltransferase subunit 1	RPN1	166.174	68.5268	20.4315	9.23	1	5	5	7	catalytic activity; protein binding; RNA binding	cytoplasm; endoplasmic reticulum; membrane	metabolic process; cell organization and biogenesis; transport	Pf04597	6184	[GO:0004579]; GO:0004576; GO:0016758; GO:0016757; GO:0016740; GO:0003824; GO:0003674 [GO:0005515]; GO:0005488; GO:0003674 [GO:0005783]; GO:0012505; GO:0043231; GO:0044444; GO:0044464; GO:0043227; GO:0043229; GO:0005737; GO:0044424; GO:0005575; GO:0005623; GO:0043226; GO:0005622 [GO:0005789]; GO:0042175; GO:0044432; GO:0098588; GO:0098589; GO:0012505; GO:0044464; GO:0005783; GO:0044444; GO:0044446…	607	6.37939
	A2		#N/A	q-Value	Sequence	# PSMs	# Proteins	# Protein Groups	Protein Group Accessions	Modifications							ΔCn	PEP	XCorr	Probability	Charge	MH+ [Da]	ΔM [ppm]	RT [min]	# Missed Cleavages
	High		#N/A	0	LKTEGSDLcDR	1	1	1	P04843	C9(Carbamidomethyl)							0	0.07556	3.41432	0	3	1293.61	0.668999	36.447	1
	High		#N/A	0	GEDEEENNLEVR	3	1	1	P04843								0	0.03107	3.16066	0	2	1432.61	-2.91896	40.617	0
	High		#N/A	0.001	FVDHVFDEQVIDSLTVK	1	1	1	P04843								0	0.1791	3.20091	0	3	1991.01	0.458732	56.9666	0
	High		#N/A	0.001	HFDETVNR	1	1	1	P04843								0	0.1861	2.62753	0	2	1017.48	0.929105	35.4252	0
	Medium		#N/A	0.012	DTYIENEK	1	1	1	P04843								0	0.3101	2.34545	0	2	1011.46	-3.40206	37.3371	0
Q5T6W5	Heterogeneous nuclear ribonucleoprotein K	HNRNPK	211.57	47.5276	19.2225	11.45	4	3	3	5	DNA binding; RNA binding; protein binding	chromosome; nucleus; organelle lumen; cytoskeleton; cytoplasm; extracellular; spliceosomal complex	metabolic process; cell communication; regulation of biological process; response to stimulus; cell death; cell organization and biogenesis; transport	Pf00013; Pf08067	3190	[GO:0000398]; GO:0000377; GO:0006397; GO:0000375; GO:0006396; GO:0016071; GO:0008380; GO:0010467; GO:0016070; GO:0043170; GO:0044260; GO:0090304; GO:0071704; GO:0044237; GO:0006139; GO:0008152; GO:0009987; GO:0006725; GO:0034641; GO:0044238; GO:0046483; GO:1901360; GO:0008150; GO:0006807 [GO:0000790]; GO:0000785; GO:0044454; GO:0044427; GO:0000228; GO:0044428; GO:0005694; GO:0044446; GO:0031981; …	428	5.63037
	A2		#N/A	q-Value	Sequence	# PSMs	# Proteins	# Protein Groups	Protein Group Accessions	Modifications							ΔCn	PEP	XCorr	Probability	Charge	MH+ [Da]	ΔM [ppm]	RT [min]	# Missed Cleavages
	High		#N/A	0	IITITGTQDQIQNAQYLLQNSVK	2	4	1	Q5T6W5								0	0.07281	5.07035	0	3	2589.39	1.20156	58.7495	0
	High		#N/A	0	IDEPLEGSEDR	2	4	1	Q5T6W5								0	0.0316	3.74112	0	2	1259.58	1.10538	41.7156	0
	High		#N/A	0	LLIHQSLAGGIIGVK	1	4	1	Q5T6W5								0	0.1652	3.21133	0	3	1518.93	-3.46998	51.7438	0
Q9UMX1	Suppressor of fused homolog	SUFU	11.0507	53.913	18.9815	15.08	1	5	5	6	signal transducer activity; transporter activity; protein binding	nucleus; organelle lumen; cytoplasm; membrane	metabolic process; regulation of biological process; development; transport; response to stimulus; cell communication; cell differentiation	Pf05076; Pf12470	51684	[GO:0000122]; GO:0006357; GO:0006366; GO:0045892; GO:0006355; GO:0006351; GO:0010629; GO:1902679; GO:2000113; GO:0010468; GO:2000112; GO:2001141; GO:0010467; GO:0032774; GO:0034645; GO:0010605; GO:0010558; GO:0031327; GO:0051253; GO:0060255; GO:0010556; GO:0031326; GO:0051252; GO:0043170; GO:0009059; GO:0016070; GO:0034654; GO:0044249; GO:0044260; GO:0009892; GO:0009890; GO:0031324; GO:0045934; G…	484	5.32568
	A2		#N/A	q-Value	Sequence	# PSMs	# Proteins	# Protein Groups	Protein Group Accessions	Modifications							ΔCn	PEP	XCorr	Probability	Charge	MH+ [Da]	ΔM [ppm]	RT [min]	# Missed Cleavages
	High		#N/A	0	GIETDGSNLSGVSAK	2	1	1	Q9UMX1								0	0.05525	3.82086	0	2	1434.71	0.885422	42.4538	0
	High		#N/A	0	GLEINSKPVLPPINPQR	1	1	1	Q9UMX1								0	0.1193	3.18918	0	3	1872.07	-0.177287	50.1378	0
	High		#N/A	0	VSILPDVVFDSPLH	1	1	1	Q9UMX1								0	0.1603	3.0133	0	2	1537.83	0.606483	61.5553	0
	Medium		#N/A	0.012	SIcIGTQPR	1	1	1	Q9UMX1	C3(Carbamidomethyl)							0	0.3109	2.88881	0	2	1031.53	0.863017	41.7504	0
	Medium		#N/A	0.021	DSLESDSSTAIIPHELIR	1	1	1	Q9UMX1								0	0.3708	2.66235	0	3	1983	-3.28653	52.3218	0
Q8NC51-4	Isoform 4 of Plasminogen activator inhibitor 1 RNA-binding protein	SERBP1	81.5739	42.4013	17.067	18.09	2	3	3	5	x						387	8.44092
	A2		#N/A	q-Value	Sequence	# PSMs	# Proteins	# Protein Groups	Protein Group Accessions	Modifications							ΔCn	PEP	XCorr	Probability	Charge	MH+ [Da]	ΔM [ppm]	RT [min]	# Missed Cleavages
	High		#N/A	0	DELTDLDQSNVTEETPEGEEHHPVADTEnKENEVEEVKEEGPK	2	2	1	Q8NC51-4	N29(Deamidated)							0	0.06004	5.0564	0	5	4876.17	2.17881	46.1697	2
	High		#N/A	0	SAAQAAAQTNSNAAGK	2	2	1	Q8NC51-4								0	0.03257	4.57439	0	2	1460.71	1.35669	31.9173	0
	High		#N/A	0	RPDQQLQGEGK	1	2	1	Q8NC51-4								0	0.153	2.96315	0	3	1255.63	-6.60296	33.0278	0
Q92922	SWI/SNF complex subunit SMARCC1	SMARCC1	61.4889	122.79	14.7043	2.71	1	3	3	4	DNA binding; protein binding	chromosome; nucleus; organelle lumen	cell organization and biogenesis; metabolic process; regulation of biological process; development; cell communication; response to stimulus	Pf04433	6599	[GO:0001741]; GO:0000803; GO:0005694; GO:0043232; GO:0043228; GO:0043229; GO:0043226; GO:0044424; GO:0005575; GO:0005622; GO:0044464; GO:0005623 [GO:0003677]; GO:0003676; GO:0097159; GO:1901363; GO:0005488; GO:0003674 [GO:0003682]; GO:0005488; GO:0003674 [GO:0003713]; GO:0003712; GO:0000989; GO:0000988; GO:0003674 [GO:0005515]; GO:0005488; GO:0003674 [GO:0005622]; GO:0044464; GO:0005575; GO:00056…	1105	5.75732
	A2		#N/A	q-Value	Sequence	# PSMs	# Proteins	# Protein Groups	Protein Group Accessions	Modifications							ΔCn	PEP	XCorr	Probability	Charge	MH+ [Da]	ΔM [ppm]	RT [min]	# Missed Cleavages
	High		#N/A	0	AENKVENETDEGDKAQDGENEK	1	1	1	Q92922								0	0.09854	5.10704	0	3	2449.06	1.17023	33.5149	2
	High		#N/A	0	VENETDEGDKAQDGENEK	2	1	1	Q92922								0	0.06576	3.44518	0	3	2006.85	1.5037	32.2533	1
	Medium		#N/A	0.031	HLAAVEER	1	1	1	Q92922								0	0.43	2.87038	0	2	924.491	0.784015	34.1099	0
P52272-2	Isoform 2 of Heterogeneous nuclear ribonucleoprotein M	HNRNPM	146.981	73.5724	10.2406	7.81	2	4	4	4	nucleotide binding; RNA binding; protein binding	nucleus; organelle lumen; spliceosomal complex; membrane	metabolic process	Pf00076; Pf11532; Pf11608	4670	[GO:0000166]; GO:0036094; GO:1901265; GO:0005488; GO:0097159; GO:1901363; GO:0003674 [GO:0000380]; GO:0000398; GO:0000377; GO:0006397; GO:0000375; GO:0006396; GO:0016071; GO:0008380; GO:0010467; GO:0016070; GO:0043170; GO:0044260; GO:0090304; GO:0071704; GO:0044237; GO:0006139; GO:0008152; GO:0009987; GO:0006725; GO:0034641; GO:0044238; GO:0046483; GO:1901360; GO:0008150; GO:0006807 [GO:0000398];…	691	8.82178
	A2		#N/A	q-Value	Sequence	# PSMs	# Proteins	# Protein Groups	Protein Group Accessions	Modifications							ΔCn	PEP	XCorr	Probability	Charge	MH+ [Da]	ΔM [ppm]	RT [min]	# Missed Cleavages
	High		#N/A	0.001	QGGGGGGGSVPGIER	1	2	1	P52272-2								0	0.1944	3.39817	0	2	1284.63	0.385302	40.0977	0
	High		#N/A	0.001	FESPEVAER	1	2	1	P52272-2								0	0.2292	2.40589	0	2	1063.51	1.39567	41.6409	0
	High		#N/A	0.001	VGQTIER	1	2	1	P52272-2								0	0.2204	2.32922	0	2	802.443	1.11317	33.6008	0
	Medium		#N/A	0.012	GNFGGSFAGSFGGAGGHAPGVAR	1	2	1	P52272-2								0	0.3074	2.10737	0	3	2034.95	-0.172205	49.0577	0
F5H8J2	Uncharacterized protein	P4HB	564.581	51.0936	9.12748	8.2	3	3	3	3	catalytic activity; protein binding; RNA binding	extracellular; cytoplasm; endoplasmic reticulum; organelle lumen; membrane; cell surface	metabolic process; cell organization and biogenesis; response to stimulus; cellular homeostasis; regulation of biological process; cell communication; cell death	Pf00085	5034	[GO:0003756]; GO:0016864; GO:0016860; GO:0016853; GO:0003824; GO:0003674 [GO:0004656]; GO:0019798; GO:0031545; GO:0031543; GO:0016706; GO:0016705; GO:0051213; GO:0016491; GO:0003824; GO:0003674 [GO:0005515]; GO:0005488; GO:0003674 [GO:0005576]; GO:0005575 [GO:0005783]; GO:0012505; GO:0043231; GO:0044444; GO:0044464; GO:0043227; GO:0043229; GO:0005737; GO:0044424; GO:0005575; GO:0005623; GO:004322…	451	4.93213
	A2		#N/A	q-Value	Sequence	# PSMs	# Proteins	# Protein Groups	Protein Group Accessions	Modifications							ΔCn	PEP	XCorr	Probability	Charge	MH+ [Da]	ΔM [ppm]	RT [min]	# Missed Cleavages
	High		#N/A	0	VDATEESDLAQQYGVR	1	3	1	F5H8J2								0	0.03788	4.48894	0	2	1780.84	1.44799	48.4194	0
	High		#N/A	0.004	NNFEGEVTK	1	3	1	F5H8J2								0	0.2727	1.82061	0	2	1037.49	0.287813	39.6473	0
	Medium		#N/A	0.029	YKPESEELTAER	1	3	1	F5H8J2								0	0.4205	2.81794	0	3	1451.7	0.446143	39.6057	0
Q9UHD9	Ubiquilin-2	UBQLN2	18.9399	65.6546	8.32361	6.89	1	2	2	4	x						624	5.22412
	A2		#N/A	q-Value	Sequence	# PSMs	# Proteins	# Protein Groups	Protein Group Accessions	Modifications							ΔCn	PEP	XCorr	Probability	Charge	MH+ [Da]	ΔM [ppm]	RT [min]	# Missed Cleavages
	High		#N/A	0	SQNRPQGQSTQPSnAAGTNTTSASTPR	3	1	1	Q9UHD9	N14(Deamidated)							0	0.04816	4.8032	0	3	2745.3	8.6438	34.6715	0
	High		#N/A	0	GPAAAQGSAAAPAEPK	1	1	1	Q9UHD9								0	0.07831	3.52041	0	2	1393.7	-2.30055	36.0239	0
P60709	Actin, cytoplasmic 1	ACTB	654.1	41.7097	8.035	8.8	2	3	3	4	nucleotide binding; DNA binding; structural molecule activity; protein binding	chromosome; nucleus; organelle lumen; extracellular; cytoplasm; cytosol; cytoskeleton	cell organization and biogenesis; metabolic process; cellular component movement; cell differentiation; development; response to stimulus; coagulation; cell communication; regulation of biological process; transport; defense response	Pf00022	60	[GO:0000166]; GO:0036094; GO:1901265; GO:0005488; GO:0097159; GO:1901363; GO:0003674 [GO:0000790]; GO:0000785; GO:0044454; GO:0044427; GO:0000228; GO:0044428; GO:0005694; GO:0044446; GO:0031981; GO:0005634; GO:0043232; GO:0043229; GO:0044422; GO:0044424; GO:0070013; GO:0043231; GO:0043228; GO:0043226; GO:0005575; GO:0005622; GO:0044464; GO:0043233; GO:0043227; GO:0005623; GO:0031974 [GO:0000978];…	375	5.47803
	A2		#N/A	q-Value	Sequence	# PSMs	# Proteins	# Protein Groups	Protein Group Accessions	Modifications							ΔCn	PEP	XCorr	Probability	Charge	MH+ [Da]	ΔM [ppm]	RT [min]	# Missed Cleavages
	High		#N/A	0	AGFAGDDAPR	1	2	1	P60709								0	0.07342	2.54238	0	2	976.449	0.68709	38.9801	0
	High		#N/A	0.001	GYSFTTTAER	1	2	1	P60709								0	0.1797	2.79544	0	2	1132.53	-0.159204	43.2714	0
	High		#N/A	0.008	QEYDESGPSIVHR	2	2	1	P60709								0	0.2891	2.69718	0	3	1516.7	0.576974	41.0011	0
Q9NVI7-3	Isoform 3 of ATPase family AAA domain-containing protein 3A	ATAD3A	4.5578	57.912	7.77286	4.73	4	2	2	3	RNA binding; catalytic activity; nucleotide binding	cytoplasm; mitochondrion; membrane; organelle lumen	metabolic process; cell growth; cell death; regulation of biological process	Pf00004; Pf00910; Pf01078; Pf05707; Pf12037	55210	[GO:0003723]; GO:0003676; GO:0097159; GO:1901363; GO:0005488; GO:0003674 [GO:0003724]; GO:0004386; GO:0017111; GO:0016462; GO:0016818; GO:0016817; GO:0016787; GO:0003824; GO:0003674 [GO:0005524]; GO:0032550; GO:0032559; GO:0035639; GO:0001883; GO:0032549; GO:0030554; GO:0032555; GO:0043168; GO:1901265; GO:0001882; GO:0017076; GO:0032553; GO:0043167; GO:0097159; GO:1901363; GO:0036094; GO:0097367;…	507	9.24658
	A2		#N/A	q-Value	Sequence	# PSMs	# Proteins	# Protein Groups	Protein Group Accessions	Modifications							ΔCn	PEP	XCorr	Probability	Charge	MH+ [Da]	ΔM [ppm]	RT [min]	# Missed Cleavages
	Medium		#N/A	0.014	AEGPGRGDEPSPS	1	4	1	Q9NVI7-3								0	0.3182	2.72289	0	2	1255.56	1.04393	34.3162	1
	Medium		#N/A	0.027	QQQLLNEENLR	2	4	1	Q9NVI7-3								0	0.4166	2.58908	0	2	1384.72	-2.04794	45.7951	0
H7BY16	Nucleolin (Fragment)	NCL	684.756	32.4271	5.2677	6.4	2	2	2	2	nucleotide binding; DNA binding; RNA binding; protein binding	nucleus; organelle lumen; cytoplasm; extracellular	development; metabolic process; regulation of biological process	Pf00076	4691	[GO:0000166]; GO:0036094; GO:1901265; GO:0005488; GO:0097159; GO:1901363; GO:0003674 [GO:0001525]; GO:0044767; GO:0048514; GO:0048646; GO:0032502; GO:0044699; GO:0001568; GO:0009653; GO:0008150; GO:0001944; GO:0048856; GO:0048731; GO:0072358; GO:0007275; GO:0072359; GO:0044707; GO:0032501 [GO:0003676]; GO:0097159; GO:1901363; GO:0005488; GO:0003674 [GO:0003677]; GO:0003676; GO:0097159; GO:1901363…	297	5.36377
	A2		#N/A	q-Value	Sequence	# PSMs	# Proteins	# Protein Groups	Protein Group Accessions	Modifications							ΔCn	PEP	XCorr	Probability	Charge	MH+ [Da]	ΔM [ppm]	RT [min]	# Missed Cleavages
	High		#N/A	0.001	GLSEDTTEETLK	1	2	1	H7BY16								0	0.211	2.92223	0	2	1322.63	0.560147	42.3482	0
	High		#N/A	0.001	VTQDELK	1	2	1	H7BY16								0	0.2279	2.34547	0	2	832.442	0.998064	34.7133	0
K7ERX7	ATP synthase subunit alpha, mitochondrial (Fragment)	ATP5A1	317.668	21.5767	5.18691	9.76	5	2	2	2	nucleotide binding; catalytic activity; transporter activity	cytoplasm; mitochondrion; membrane	metabolic process; development; transport	Pf02874		[GO:0005524]; GO:0032550; GO:0032559; GO:0035639; GO:0001883; GO:0032549; GO:0030554; GO:0032555; GO:0043168; GO:1901265; GO:0001882; GO:0017076; GO:0032553; GO:0043167; GO:0097159; GO:1901363; GO:0036094; GO:0097367; GO:0000166; GO:0005488; GO:0003674 [GO:0005739]; GO:0043231; GO:0044444; GO:0043227; GO:0043229; GO:0005737; GO:0044424; GO:0043226; GO:0005622; GO:0044464; GO:0005575; GO:0005623 […	205	9.68604
	A2		#N/A	q-Value	Sequence	# PSMs	# Proteins	# Protein Groups	Protein Group Accessions	Modifications							ΔCn	PEP	XCorr	Probability	Charge	MH+ [Da]	ΔM [ppm]	RT [min]	# Missed Cleavages
	High		#N/A	0	AVDSLVPIGR	1	5	1	K7ERX7								0	0.1469	2.91756	0	2	1026.6	0.836817	49.4071	0
	Medium		#N/A	0.019	VLSIGDGIAR	1	5	1	K7ERX7								0	0.3579	2.26935	0	2	1000.58	1.31056	48.105	0
M0R1V7	Ubiquitin-60S ribosomal protein L40 (Fragment)	UBA52	546.798	7.12779	4.29693	28.57	20	2	2	2	x						63	5.36377
	A2		#N/A	q-Value	Sequence	# PSMs	# Proteins	# Protein Groups	Protein Group Accessions	Modifications							ΔCn	PEP	XCorr	Probability	Charge	MH+ [Da]	ΔM [ppm]	RT [min]	# Missed Cleavages
	High		#N/A	0.001	TLSDYNIQK	1	20	1	M0R1V7								0	0.181	2.41863	0	2	1081.55	0.879314	42.1297	0
	Medium		#N/A	0.039	EGIPPDQQR	1	20	1	M0R1V7								0	0.4654	1.8783	0	2	1039.52	1.19347	35.2541	0
Proposed general binders:
Replicate: 1
P11142	Heat shock cognate 71 kDa protein OS=Homo sapiens GN= PE=1 SV=1 - [HSP7C_HUMAN]	HSPA8	705.791	70.8542	107.831	38.08	1	16	19	31	nucleotide binding; protein binding; catalytic activity	nucleus; spliceosomal complex; organelle lumen; cytoplasm; cytosol; membrane; cell surface; extracellular	cell organization and biogenesis; metabolic process; regulation of biological process; transport; response to stimulus; cell communication; cell differentiation; cellular component movement; development	Pf00012; Pf02463; Pf06723	3312	[GO:0000166]; GO:0036094; GO:1901265; GO:0005488; GO:0097159; GO:1901363; GO:0003674 [GO:0000902]; GO:0032989; GO:0009653; GO:0016043; GO:0048869; GO:0032502; GO:0048856; GO:0071840; GO:0044763; GO:0044767; GO:0008150; GO:0009987; GO:0044699 [GO:0000974]; GO:0043234; GO:0032991; GO:0005575 [GO:0005102]; GO:0005515; GO:0005488; GO:0003674 [GO:0005515]; GO:0005488; GO:0003674 [GO:0005524]; GO:00325…	646	5.51611
	A2		#N/A	ΔM [ppm]	Sequence	# PSMs	# Proteins	# Protein Groups	Protein Group Accessions	Modifications	ΔCn	q-Value	PEP	XCorr	Probability	Charge	MH+ [Da]	RT [min]	# Missed Cleavages
	High		#N/A	2.74686	SINPDEAVAYGAAVQAAILSGDK	1	1	1	P11142		0	0	3.314e-05	5.46371	0	3	2260.15	61.9446	0
	High		#N/A	2.21789	NQVAmNPTNTVFDAK	3	1	1	P11142	M5(Oxidation)	0	0	0.0002788	4.49941	0	2	1665.79	44.467	0
	High		#N/A	0.222476	FDDAVVQSDMK	2	1	1	P11142		0	0	0.001128	4.41427	0	2	1254.57	44.3616	0
	High		#N/A	1.8538	QTQTFTTYSDNQPGVLIQVYEGER	2	1	1	P11142		0	0	0.01257	4.3311	0	3	2774.33	54.9792	0
	High		#N/A	2.8314	SQIHDIVLVGGSTR	2	1	1	P11142		0	0	0.0005494	4.14355	0	2	1481.81	45.7925	0
	High		#N/A	2.43693	STAGDTHLGGEDFDNR	2	1	1	P11142		0	0	0.0006892	4.11259	0	2	1691.73	40.3868	0
	High		#N/A	1.99763	IINEPTAAAIAYGLDK	2	2	2	P11021;P11142		0	0	0.0008603	4.09071	0	2	1659.9	53.3143	0
	High		#N/A	3.0609	SFYPEEVSSMVLTK	1	1	1	P11142		0	0	0.002584	4.04586	0	2	1616.79	55.0288	0
	High		#N/A	2.86709	NSLESYAFNmK	1	1	1	P11142	M10(Oxidation)	0	0	0.007493	3.72246	0	2	1319.6	47.0424	0
	High		#N/A	2.31781	TTPSYVAFTDTER	1	3	2	P08107-2;P11142		0	0	0.01195	3.71307	0	2	1487.7	47.5109	0
	High		#N/A	1.80954	RFDDAVVQSDMK	2	1	1	P11142		0	0	0.006918	3.70286	0	2	1410.67	42.4688	1
	High		#N/A	2.87633	DAGTIAGLNVLR	1	1	1	P11142		0	0	0.007399	3.48312	0	2	1199.68	52.289	0
	High		#N/A	1.5881	VEIIANDQGNR	1	4	3	P08107-2;P11021;P11142		0	0	0.0005141	3.24993	0	2	1228.63	39.5744	0
	High		#N/A	2.33313	FEELNADLFR	1	1	1	P11142		0	0	0.009444	3.21104	0	2	1253.62	54.2179	0
	High		#N/A	2.55265	LLQDFFNGK	1	1	1	P11142		0	0	0.05394	3.05402	0	2	1081.57	53.1181	0
	High		#N/A	-0.000487828	TVTNAVVTVPAYFNDSQR	2	1	1	P11142		0	0	0.03481	3.00946	0	2	1982	51.7965	0
	High		#N/A	2.20312	mVNHFIAEFK	2	1	1	P11142	M1(Oxidation)	0	0	0.02571	2.77493	0	2	1251.62	47.2008	0
	High		#N/A	1.84541	RFDDAVVQSDmK	1	1	1	P11142	M11(Oxidation)	0	0	0.04752	2.57201	0	2	1426.67	38.9931	1
	High		#N/A	0.952499	VQVEYKGETK	1	1	1	P11142		0	0.002	0.07378	2.72479	0	2	1180.62	34.8548	1
	High		#N/A	2.54367	LLQDFFnGK	1	1	1	P11142	N7(Deamidated)	0	0.003	0.1106	2.81907	0	2	1082.55	53.5408	0
	High		#N/A	1.58388	LSKEDIER	1	1	1	P11142		0	0.003	0.15	2.54875	0	2	989.528	34.9887	1
P38646	Stress-70 protein, mitochondrial	HSPA9	210.971	73.6348	68.703	27.84	1	15	15	19	nucleotide binding; protein binding	nucleus; organelle lumen; cytoplasm; mitochondrion; cell surface; extracellular	cell organization and biogenesis; metabolic process; transport; cell death; regulation of biological process	Pf00012; Pf06723	3313	[GO:0000166]; GO:0036094; GO:1901265; GO:0005488; GO:0097159; GO:1901363; GO:0003674 [GO:0000902]; GO:0032989; GO:0009653; GO:0016043; GO:0048869; GO:0032502; GO:0048856; GO:0071840; GO:0044763; GO:0044767; GO:0008150; GO:0009987; GO:0044699 [GO:0005515]; GO:0005488; GO:0003674 [GO:0005524]; GO:0032550; GO:0032559; GO:0035639; GO:0001883; GO:0032549; GO:0030554; GO:0032555; GO:0043168; GO:1901265…	679	6.16357
	A2		#N/A	ΔM [ppm]	Sequence	# PSMs	# Proteins	# Protein Groups	Protein Group Accessions	Modifications	ΔCn	q-Value	PEP	XCorr	Probability	Charge	MH+ [Da]	RT [min]	# Missed Cleavages
	High		#N/A	3.28019	SQVFSTAADGQTQVEIK	2	1	1	P38646		0	0	1.828e-05	5.92342	0	2	1808.91	46.1996	0
	High		#N/A	1.34045	STNGDTFLGGEDFDQALLR	2	1	1	P38646		0	0	0.0005245	5.64853	0	2	2055.96	57.1739	0
	High		#N/A	-0.326029	EQQIVIQSSGGLSK	1	1	1	P38646		0	0	0.001973	3.95679	0	2	1473.79	43.2482	0
	High		#N/A	3.11122	DAGQISGLNVLR	1	1	1	P38646		0	0	0.000798	3.93645	0	2	1242.68	50.3724	0
	High		#N/A	2.86881	TTPSVVAFTADGER	1	1	1	P38646		0	0	0.007163	3.91043	0	2	1450.72	47.777	0
	High		#N/A	2.90868	VQQTVQDLFGR	1	1	1	P38646		0	0	0.006404	3.77758	0	2	1290.68	50.0069	0
	High		#N/A	3.18738	AQFEGIVTDLIR	1	1	1	P38646		0	0	0.001313	3.64606	0	2	1361.75	58.6123	0
	High		#N/A	1.97211	QAVTNPNNTFYATK	1	1	1	P38646		0	0	0.02207	3.32376	0	2	1568.77	42.1603	0
	High		#N/A	3.34466	LLGQFTLIGIPPAPR	1	1	1	P38646		0	0	0.02391	3.28888	0	2	1592.96	60.2435	0
	High		#N/A	-0.322663	QAASSLQQASLK	2	1	1	P38646		0	0	0.01041	3.24279	0	2	1231.66	39.3541	0
	High		#N/A	0.186398	VLENAEGAR	1	1	1	P38646		0	0	0.01	3.19222	0	2	958.495	33.6442	0
	High		#N/A	1.09317	AMQDAEVSK	1	1	1	P38646		0	0	0.01456	2.81167	0	2	978.457	32.3444	0
	High		#N/A	0.949697	RYDDPEVQK	2	1	1	P38646		0	0.002	0.0996	2.65281	0	2	1149.55	33.4732	1
	High		#N/A	1.97872	NAVITVPAYFNDSQR	1	1	1	P38646		0	0.002	0.07874	2.48336	0	2	1694.85	52.0427	0
	Medium		#N/A	0.810056	LFEMAYK	1	1	1	P38646		0	0.021	0.3256	2.26006	0	2	901.45	48.7852	0
P27816-4	Isoform 4 of Microtubule-associated protein 4	MAP4	134.421	91.0985	23.3893	8.03	6	5	5	7	protein binding			Pf00418		[GO:0015631]; GO:0008092; GO:0005515; GO:0005488; GO:0003674	872	9.42236
	A2		#N/A	ΔM [ppm]	Sequence	# PSMs	# Proteins	# Protein Groups	Protein Group Accessions	Modifications	ΔCn	q-Value	PEP	XCorr	Probability	Charge	MH+ [Da]	RT [min]	# Missed Cleavages
	High		#N/A	-0.287725	LATNTSAPDLK	1	6	1	P27816-4		0	0	0.005805	3.73636	0	2	1130.6	39.644	0
	High		#N/A	-0.431273	TTTLSGTAPAAGVVPSR	2	6	1	P27816-4		0	0	0.009954	3.65768	0	2	1585.85	43.7148	0
	High		#N/A	2.37215	VGSLDNVGHLPAGGAVK	2	6	1	P27816-4		0	0	0.03286	3.62875	0	2	1590.86	44.7019	0
	High		#N/A	0.67683	TAGPIASAQK	1	6	1	P27816-4		0	0	0.0178	2.47548	0	2	943.521	33.4285	0
	High		#N/A	2.06382	TTTAAAVASTGPSSR	1	6	1	P27816-4		0	0.003	0.1956	2.93823	0	2	1377.7	36.0524	0
Replicate: 2
P11142	Heat shock cognate 71 kDa protein	HSPA8	705.791	70.8542	136.58	41.95	1	16	20	43	nucleotide binding; protein binding; catalytic activity	nucleus; spliceosomal complex; organelle lumen; cytoplasm; cytosol; membrane; cell surface; extracellular	cell organization and biogenesis; metabolic process; regulation of biological process; transport; response to stimulus; cell communication; cell differentiation; cellular component movement; development	Pf00012; Pf02463; Pf06723	3312	[GO:0000166]; GO:0036094; GO:1901265; GO:0005488; GO:0097159; GO:1901363; GO:0003674 [GO:0000902]; GO:0032989; GO:0009653; GO:0016043; GO:0048869; GO:0032502; GO:0048856; GO:0071840; GO:0044763; GO:0044767; GO:0008150; GO:0009987; GO:0044699 [GO:0000974]; GO:0043234; GO:0032991; GO:0005575 [GO:0005102]; GO:0005515; GO:0005488; GO:0003674 [GO:0005515]; GO:0005488; GO:0003674 [GO:0005524]; GO:00325…	646	5.51611
	A2		#N/A	q-Value	Sequence	# PSMs	# Proteins	# Protein Groups	Protein Group Accessions	Modifications							ΔCn	PEP	XCorr	Probability	Charge	MH+ [Da]	ΔM [ppm]	RT [min]	# Missed Cleavages
	High		#N/A	0	SINPDEAVAYGAAVQAAILSGDK	2	1	1	P11142								0	0.04761	6.11415	0	3	2260.16	5.09627	62.1088	0
	High		#N/A	0	QTQTFTTYSDNQPGVLIQVYEGER	1	1	1	P11142								0	0.05637	4.77744	0	3	2774.33	0.995807	55.9422	0
	High		#N/A	0	IINEPTAAAIAYGLDK	2	2	2	P11142;P11021								0	0.04904	4.68738	0	3	1659.89	-2.16553	54.2072	0
	High		#N/A	0	SQIHDIVLVGGSTR	3	1	1	P11142								0	0.02664	4.39543	0	2	1481.81	-0.0518727	46.5718	0
	High		#N/A	0	STAGDTHLGGEDFDNR	2	1	1	P11142								0	0.04	4.355	0	2	1691.73	1.28242	41.1912	0
	High		#N/A	0	NQVAmNPTNTVFDAK	3	1	1	P11142	M5(Oxidation)							0	0.02524	4.25947	0	2	1665.78	-3.35146	45.4855	0
	High		#N/A	0	GPAVGIDLGTTYScVGVFQHGK	2	1	1	P11142	C14(Carbamidomethyl)							0	0.1198	3.8183	0	3	2263.12	0.635602	53.7314	0
	High		#N/A	0	TVTNAVVTVPAYFNDSQR	3	1	1	P11142								0	0.08272	3.73975	0	3	1982	-0.284425	52.6892	0
	High		#N/A	0	NQVAMNPTNTVFDAK	1	1	1	P11142								0	0.1655	3.55936	0	2	1649.79	-2.69259	48.6607	0
	High		#N/A	0	VEIIAnDQGNR	5	3	3	P11142;P11021;P08107	N6(Deamidated)							0	0.03976	3.55078	0	2	1229.61	0.786758	41.9305	0
	High		#N/A	0	VEIIANDQGNR	3	3	3	P11142;P11021;P08107								0	0.1372	3.52497	0	2	1228.63	-2.28675	40.4791	0
	High		#N/A	0	FEELNADLFR	1	1	1	P11142								0	0.1317	3.50868	0	2	1253.62	-0.29598	55.0179	0
	High		#N/A	0	NQTAEKEEFEHQQK	2	1	1	P11142								0	0.07731	3.45595	0	3	1745.81	1.26593	33.6782	1
	High		#N/A	0	cNEIINWLDK	1	1	1	P11142	C1(Carbamidomethyl)							0	0.1163	3.2785	0	2	1304.63	-2.42248	56.4894	0
	High		#N/A	0	LLQDFFnGK	1	1	1	P11142	N7(Deamidated)							0	0.1361	3.20239	0	2	1082.55	-0.162606	54.2977	0
	High		#N/A	0	RFDDAVVQSDmK	2	1	1	P11142	M11(Oxidation)							0	0.0579	3.19778	0	3	1426.66	0.659489	39.9351	1
	High		#N/A	0	LLQDFFNGK	1	1	1	P11142								0	0.1143	2.72642	0	2	1081.57	0.0696417	53.8754	0
	High		#N/A	0.001	DAGTIAGLNVLR	1	1	1	P11142								0	0.192	3.10421	0	2	1199.67	-2.51657	53.5029	0
	High		#N/A	0.003	ARFEELNADLFR	1	1	1	P11142								0	0.2384	2.06787	0	3	1480.75	-0.916037	52.6004	1
	High		#N/A	0.004	HWPFmVVNDAGRPK	1	1	1	P11142	M5(Oxidation)							0	0.2528	3.06726	0	3	1669.83	1.07863	47.8971	0
	High		#N/A	0.004	ITITNDK	1	2	2	P11142;P08107								0	0.2459	1.75268	0	2	804.445	-1.94373	36.7148	0
	Medium		#N/A	0.014	TTPSYVAFTDTER	2	2	2	P11142;P08107								0	0.3244	2.80074	0	2	1487.7	-1.70279	48.5406	0
	Medium		#N/A	0.046	EIAEAYLGK	2	1	1	P11142								0	0.4832	2.09298	0	2	993.52	-4.71749	45.2992	0
P38646	Stress-70 protein, mitochondrial	HSPA9	210.97	73.6348	94.2689	31.22	1	17	17	29	nucleotide binding; protein binding	nucleus; organelle lumen; cytoplasm; mitochondrion; cell surface; extracellular	cell organization and biogenesis; metabolic process; transport; cell death; regulation of biological process	Pf00012; Pf06723	3313	[GO:0000166]; GO:0036094; GO:1901265; GO:0005488; GO:0097159; GO:1901363; GO:0003674 [GO:0000902]; GO:0032989; GO:0009653; GO:0016043; GO:0048869; GO:0032502; GO:0048856; GO:0071840; GO:0044763; GO:0044767; GO:0008150; GO:0009987; GO:0044699 [GO:0005515]; GO:0005488; GO:0003674 [GO:0005524]; GO:0032550; GO:0032559; GO:0035639; GO:0001883; GO:0032549; GO:0030554; GO:0032555; GO:0043168; GO:1901265…	679	6.16357
	A2		#N/A	q-Value	Sequence	# PSMs	# Proteins	# Protein Groups	Protein Group Accessions	Modifications							ΔCn	PEP	XCorr	Probability	Charge	MH+ [Da]	ΔM [ppm]	RT [min]	# Missed Cleavages
	High		#N/A	0	SQVFSTAADGQTQVEIK	3	1	1	P38646								0	0.02724	5.73438	0	2	1808.91	1.52564	47.3081	0
	High		#N/A	0	STNGDTFLGGEDFDQALLR	1	1	1	P38646								0	0.0857	4.96215	0	2	2055.97	1.57794	57.952	0
	High		#N/A	0	STnGDTFLGGEDFDQALLR	4	1	1	P38646	N3(Deamidated)							0	0.1401	4.88324	0	2	2056.95	1.63302	58.6343	0
	High		#N/A	0	EQQIVIQSSGGLSK	4	1	1	P38646								0	0.09692	3.98662	0	2	1473.79	-3.30783	44.1955	0
	High		#N/A	0	AQFEGIVTDLIR	1	1	1	P38646								0	0.01004	3.64711	0	2	1361.74	0.408462	58.9262	0
	High		#N/A	0	VQQTVQDLFGR	1	1	1	P38646								0	0.0334	3.60214	0	2	1290.68	-0.212393	50.8863	0
	High		#N/A	0	DAGQISGLNVLR	1	1	1	P38646								0	0.112	3.47877	0	2	1242.68	0.557208	51.3817	0
	High		#N/A	0	NAVITVPAYFNDSQR	1	1	1	P38646								0	0.1288	3.31454	0	2	1694.85	0.466216	52.9487	0
	High		#N/A	0.001	QAASSLQQASLK	2	1	1	P38646								0	0.2265	3.42557	0	2	1231.66	-0.520883	40.4459	0
	High		#N/A	0.001	VLENAEGAR	2	1	1	P38646								0	0.179	3.34375	0	2	958.496	1.07789	34.9841	0
	High		#N/A	0.001	mEEFKDQLPADEcNK	1	1	1	P38646	M1(Oxidation); C13(Carbamidomethyl)							0	0.2126	2.98837	0	3	1869.8	0.865997	42.1408	1
	High		#N/A	0.001	QAVTNPNNTFYATK	1	1	1	P38646								0	0.1966	2.74443	0	2	1568.77	-0.20664	42.9325	0
	High		#N/A	0.001	DSETGENIR	1	1	1	P38646								0	0.196	2.09004	0	2	1020.46	0.46361	33.9684	0
	High		#N/A	0.004	TTPSVVAFTADGER	1	1	1	P38646								0	0.2637	2.87997	0	2	1450.71	-2.76889	48.653	0
	High		#N/A	0.004	LLGQFTLIGIPPAPR	2	1	1	P38646								0	0.2745	2.86102	0	2	1592.95	1.27562	60.4406	0
	Medium		#N/A	0.012	LFEMAYK	1	1	1	P38646								0	0.2968	1.95988	0	2	901.449	-0.273269	49.5528	0
	Medium		#N/A	0.033	RYDDPEVQK	1	1	1	P38646								0	0.4459	2.57441	0	2	1149.55	0.418751	34.9344	1
	Medium		#N/A	0.043	ETGVDLTK	1	1	1	P38646								0	0.4754	1.4624	0	2	862.452	0.0306742	38.5904	0
Skin & Saliva-related proteins (proposed contaminants)
Replicate :1
P15924-2	Isoform DPII of Desmoplakin	DSP	57.9377	259.957	9.9587	1.72	2	3	3	3	catalytic activity; motor activity; protein binding; structural molecule activity	cytoskeleton; cytoplasm; mitochondrion; membrane	cell organization and biogenesis; development; metabolic process; cell death; cell differentiation; response to stimulus; regulation of biological process; cell communication	Pf00681; Pf01576; Pf04111; Pf05557; Pf05622; Pf07888	1832	[GO:0000226]; GO:0007010; GO:0007017; GO:1902589; GO:0006996; GO:0044763; GO:0009987; GO:0016043; GO:0044699; GO:0008150; GO:0071840 [GO:0001533]; GO:0005856; GO:0043232; GO:0043228; GO:0043229; GO:0043226; GO:0044424; GO:0005575; GO:0005622; GO:0044464; GO:0005623 [GO:0002934]; GO:0045216; GO:0034330; GO:0016043; GO:0044763; GO:0071840; GO:0009987; GO:0044699; GO:0008150 [GO:0003223]; GO:0055010…	2272	6.96143
	A2		#N/A	ΔM [ppm]	Sequence	# PSMs	# Proteins	# Protein Groups	Protein Group Accessions	Modifications	ΔCn	q-Value	PEP	XCorr	Probability	Charge	MH+ [Da]	RT [min]	# Missed Cleavages
	High		#N/A	2.47127	GFFDPNTEENLTYLQLK	1	2	1	P15924-2		0	0	0.004822	4.42005	0	2	2029	58.6273	0
	High		#N/A	1.47752	YEVTSGGGGTSR	1	2	1	P15924-2		0	0	0.002539	3.18276	0	2	1170.54	33.9145	0
	Medium		#N/A	1.82488	LLEAASVSSK	1	2	1	P15924-2		0	0.022	0.34	2.35589	0	2	1004.56	39.895	0
Q92922	SWI/SNF complex subunit SMARCC1	SMARCC1	61.4889	122.79	12.9411	8.42	1	5	5	6	DNA binding; protein binding	chromosome; nucleus; organelle lumen	cell organization and biogenesis; metabolic process; regulation of biological process; development; cell communication; response to stimulus	Pf04433	6599	[GO:0001741]; GO:0000803; GO:0005694; GO:0043232; GO:0043228; GO:0043229; GO:0043226; GO:0044424; GO:0005575; GO:0005622; GO:0044464; GO:0005623 [GO:0003677]; GO:0003676; GO:0097159; GO:1901363; GO:0005488; GO:0003674 [GO:0003682]; GO:0005488; GO:0003674 [GO:0003713]; GO:0003712; GO:0000989; GO:0000988; GO:0003674 [GO:0005515]; GO:0005488; GO:0003674 [GO:0005622]; GO:0044464; GO:0005575; GO:00056…	1105	5.75732
	A2		#N/A	ΔM [ppm]	Sequence	# PSMs	# Proteins	# Protein Groups	Protein Group Accessions	Modifications	ΔCn	q-Value	PEP	XCorr	Probability	Charge	MH+ [Da]	RT [min]	# Missed Cleavages
	High		#N/A	3.33842	AENKVENETDEGDKAQDGENEK	1	1	1	Q92922		0	0	0.0006927	4.93475	0	3	2449.07	23.1006	2
	High		#N/A	2.68191	LNPQEYLTSTAcR	1	1	1	Q92922	C12(Carbamidomethyl)	0	0	0.04454	3.03652	0	2	1552.75	48.5074	0
	High		#N/A	1.84034	HLAAVEER	1	1	1	Q92922		0	0	0.03402	2.63283	0	2	924.492	32.8756	0
	High		#N/A	0.516911	FDLQNPSR	1	1	1	Q92922		0	0.003	0.1766	2.33697	0	2	976.485	42.6474	0
	High		#N/A	7.58257	VDPTYGLESScIAGTGPDEPEKLEGAEEEKmEADPDGQqPEK	2	1	1	Q92922	C11(Carbamidomethyl); M31(Oxidation); Q39(Deamidated)	0	0.003	0.2376	2.3317	0	4	4550.02	48.1389	2
Replicate: 2
Q86YZ3	Hornerin	HRNR	0.0135	282.228	28.4177	11.4	1	6	6	9	catalytic activity; metal ion binding	cytoskeleton; extracellular	metabolic process; development; cell differentiation		388697	[GO:0001533]; GO:0005856; GO:0043232; GO:0043228; GO:0043229; GO:0043226; GO:0044424; GO:0005575; GO:0005622; GO:0044464; GO:0005623 [GO:0004640]; GO:0016861; GO:0016860; GO:0016853; GO:0003824; GO:0003674 [GO:0005509]; GO:0046872; GO:0043169; GO:0043167; GO:0005488; GO:0003674 [GO:0006568]; GO:0006586; GO:0009072; GO:1901605; GO:0006576; GO:0042430; GO:0006520; GO:0006725; GO:1901360; GO:0044106…	2850	10.0376
	A2		#N/A	q-Value	Sequence	# PSMs	# Proteins	# Protein Groups	Protein Group Accessions	Modifications							ΔCn	PEP	XCorr	Probability	Charge	MH+ [Da]	ΔM [ppm]	RT [min]	# Missed Cleavages
	High		#N/A	0	SSSSGQHGSGLGESSGFGHHESSSGqSSSYSqHGSGSGHSSGYGQHGSR	2	1	1	Q86YZ3	Q26(Deamidated); Q32(Deamidated)							0	0.09486	5.87619	0	5	4750.96	7.80708	35.1103	0
	High		#N/A	0	GSGSGQSPSYGR	2	1	1	Q86YZ3								0	0.1601	3.73721	0	2	1139.51	1.37917	32.1876	0
	High		#N/A	0	GPYESGSGHSSGLGHqESR	1	1	1	Q86YZ3	Q16(Deamidated)							0	0.1397	3.67593	0	3	1929.85	7.65953	34.1582	0
	High		#N/A	0	QSLGHGQHGSGSGQSPSPSR	1	1	1	Q86YZ3								0	0.1195	3.29878	0	3	1947.9	-0.697465	30.6642	0
	High		#N/A	0	GPYESGSGHSSGLGHQESR	1	1	1	Q86YZ3								0	0.08459	3.09302	0	3	1928.85	1.11706	34.1171	0
	High		#N/A	0	GPYESGSGHSSGLGHR	1	1	1	Q86YZ3								0	0.1691	2.74604	0	3	1584.71	-0.00714787	33.7047	0
	High		#N/A	0	GSGSGQSPSSGQHGTGFGR	1	1	1	Q86YZ3								0	0.1461	2.52144	0	3	1747.78	0.689761	34.6683	0
P15924-2	Isoform DPII of Desmoplakin	DSP	57.9377	259.957	28.2202	3.79	2	7	7	10	catalytic activity; motor activity; protein binding; structural molecule activity	cytoskeleton; cytoplasm; mitochondrion; membrane	cell organization and biogenesis; development; metabolic process; cell death; cell differentiation; response to stimulus; regulation of biological process; cell communication	Pf00681; Pf01576; Pf04111; Pf05557; Pf05622; Pf07888	1832	[GO:0000226]; GO:0007010; GO:0007017; GO:1902589; GO:0006996; GO:0044763; GO:0009987; GO:0016043; GO:0044699; GO:0008150; GO:0071840 [GO:0001533]; GO:0005856; GO:0043232; GO:0043228; GO:0043229; GO:0043226; GO:0044424; GO:0005575; GO:0005622; GO:0044464; GO:0005623 [GO:0002934]; GO:0045216; GO:0034330; GO:0016043; GO:0044763; GO:0071840; GO:0009987; GO:0044699; GO:0008150 [GO:0003223]; GO:0055010…	2272	6.96143
	A2		#N/A	q-Value	Sequence	# PSMs	# Proteins	# Protein Groups	Protein Group Accessions	Modifications							ΔCn	PEP	XCorr	Probability	Charge	MH+ [Da]	ΔM [ppm]	RT [min]	# Missed Cleavages
	High		#N/A	0	TGSQYDIQDAIDK	1	2	1	P15924-2								0	0.0601	3.85843	0	2	1453.68	0.761462	47.1488	0
	High		#N/A	0	LLEAQAcTGGIIHPTTGQK	2	2	1	P15924-2	C7(Carbamidomethyl)							0	0.07222	3.63016	0	3	1995.02	-4.10168	45.6059	0
	High		#N/A	0	YEVTSGGGGTSR	1	2	1	P15924-2								0	0.02788	3.25764	0	2	1170.54	0.851812	35.2505	0
	High		#N/A	0	YGDGIQLTR	2	2	1	P15924-2								0	0.09901	2.312	0	2	1022.52	-5.34617	44.4411	0
	High		#N/A	0.001	VVIVDPETNK	1	2	1	P15924-2								0	0.2129	2.77745	0	2	1113.61	-0.139669	43.1513	0
	Medium		#N/A	0.019	LPVEEAYK	2	2	1	P15924-2								0	0.3609	1.80629	0	2	948.504	0.513113	42.3864	0
	Medium		#N/A	0.032	GLPSPYNmSSAPGSR	1	2	1	P15924-2	M8(Oxidation)							0	0.4426	2.81071	0	2	1536.71	-0.210366	43.2126	0
P81605	Dermcidin	DCD	0	11.2768	25.2116	22.73	2	3	3	7	catalytic activity	extracellular	metabolic process; defense response; response to stimulus		117159	[GO:0005576]; GO:0005575 [GO:0006508]; GO:0016485; GO:0051604; GO:0010467; GO:0019538; GO:0043170; GO:0044238; GO:0071704; GO:0008152; GO:0008150 [GO:0008233]; GO:0016787; GO:0003824; GO:0003674 [GO:0016787]; GO:0003824; GO:0003674 [GO:0031640]; GO:0001906; GO:0044364; GO:0008150; GO:0035821; GO:0051704; GO:0065008; GO:0065007 [GO:0042742]; GO:0009617; GO:0098542; GO:0051707; GO:0006952; GO:00432…	110	6.53662
	A2		#N/A	q-Value	Sequence	# PSMs	# Proteins	# Protein Groups	Protein Group Accessions	Modifications							ΔCn	PEP	XCorr	Probability	Charge	MH+ [Da]	ΔM [ppm]	RT [min]	# Missed Cleavages
	High		#N/A	0	LGKDAVEDLESVGK	3	2	1	P81605								0	0.04146	4.24717	0	3	1459.76	0.480058	48.2091	1
	High		#N/A	0	DAVEDLESVGK	3	2	1	P81605								0	0.03197	3.67023	0	2	1161.56	-2.0305	48.6157	0
	High		#N/A	0	ENAGEDPGLAR	1	2	1	P81605								0	0.1582	3.01858	0	2	1128.53	-0.918155	36.9091	0
Q01469	Fatty acid-binding protein, epidermal	FABP5	1.6491	15.1546	10.5284	21.48	1	3	3	4	transporter activity; protein binding	cytoplasm; extracellular	metabolic process; transport; development; response to stimulus	Pf00061	2171	[GO:0005215]; GO:0003674 [GO:0005504]; GO:0008289; GO:0033293; GO:0005488; GO:0031406; GO:0003674; GO:0043168; GO:0043177; GO:0043167; GO:0036094 [GO:0005515]; GO:0005488; GO:0003674 [GO:0005737]; GO:0044424; GO:0005622; GO:0044464; GO:0005575; GO:0005623 [GO:0006006]; GO:0019318; GO:0005996; GO:0044723; GO:0005975; GO:0044710; GO:0044238; GO:0071704; GO:0008152; GO:0044699; GO:0008150 [GO:000662…	135	7.00537
	A2		#N/A	q-Value	Sequence	# PSMs	# Proteins	# Protein Groups	Protein Group Accessions	Modifications							ΔCn	PEP	XCorr	Probability	Charge	MH+ [Da]	ΔM [ppm]	RT [min]	# Missed Cleavages
	High		#N/A	0	FEETTADGR	2	1	1	Q01469								0	0.08848	2.98953	0	2	1025.45	1.36552	35.3778	0
	High		#N/A	0	TTQFScTLGEK	1	1	1	Q01469	C6(Carbamidomethyl)							0	0.1643	2.86486	0	2	1271.59	-0.191816	43.1371	0
	High		#N/A	0	ELGVGIALR	1	1	1	Q01469								0	0.148	2.50142	0	2	927.563	0.582645	50.9711	0
Proposed contaminants - other (no RNA)
Replicate :1
P08107-2	Isoform 2 of Heat shock 70 kDa protein 1A/1B	HSPA1A	0.5039	63.8979	32.6698	18.43	2	7	9	10				Pf00012; Pf06723			586	5.70654
	A2		#N/A	ΔM [ppm]	Sequence	# PSMs	# Proteins	# Protein Groups	Protein Group Accessions	Modifications	ΔCn	q-Value	PEP	XCorr	Probability	Charge	MH+ [Da]	RT [min]	# Missed Cleavages
	High		#N/A	2.89868	NQVALNPQNTVFDAK	2	2	1	P08107-2		0	0	0.0008592	4.16702	0	2	1658.85	48.1717	0
	High		#N/A	1.68094	ATAGDTHLGGEDFDNR	1	2	1	P08107-2		0	0	0.001164	4.00967	0	2	1675.73	40.5385	0
	High		#N/A	2.31781	TTPSYVAFTDTER	1	3	2	P08107-2;P11142		0	0	0.01195	3.71307	0	2	1487.7	47.5109	0
	High		#N/A	2.51551	IINEPTAAAIAYGLDR	1	2	1	P08107-2		0	0	0.0001589	3.66121	0	2	1687.91	53.8449	0
	High		#N/A	1.5881	VEIIANDQGNR	1	4	3	P08107-2;P11021;P11142		0	0	0.0005141	3.24993	0	2	1228.63	39.5744	0
	High		#N/A	2.76253	LVNHFVEEFKR	1	2	1	P08107-2		0	0	0.02337	3.124	0	3	1417.76	45.1341	1
	High		#N/A	0.745097	YKAEDEVQR	1	2	1	P08107-2		0	0	0.02361	2.85171	0	2	1137.55	32.634	1
	High		#N/A	1.86169	SAVEDEGLK	1	2	1	P08107-2		0	0	0.05616	1.8046	0	2	947.47	36.4979	0
	High		#N/A	1.17193	LSKEEIER	1	2	1	P08107-2		0	0.003	0.2004	2.20938	0	2	1003.54	34.3186	1
P02765	Alpha-2-HS-glycoprotein	AHSG	0.25	39.2997	6.61902	5.18	1	2	2	2	enzyme regulator activity	extracellular	development; transport; defense response; response to stimulus; reproduction; metabolic process; regulation of biological process; cell growth; cell organization and biogenesis; cell communication	Pf00031	197	[GO:0001501]; GO:0048731; GO:0007275; GO:0048856; GO:0044707; GO:0044767; GO:0032502; GO:0032501; GO:0044699; GO:0008150 [GO:0001503]; GO:0044707; GO:0032501; GO:0044699; GO:0008150 [GO:0004869]; GO:0004866; GO:0030414; GO:0061135; GO:0004857; GO:0061134; GO:0030234; GO:0003674 [GO:0005576]; GO:0005575 [GO:0005615]; GO:0044421; GO:0005575; GO:0005576 [GO:0006907]; GO:0006897; GO:0016192; GO:00068…	367	5.71924
	A2		#N/A	ΔM [ppm]	Sequence	# PSMs	# Proteins	# Protein Groups	Protein Group Accessions	Modifications	ΔCn	q-Value	PEP	XCorr	Probability	Charge	MH+ [Da]	RT [min]	# Missed Cleavages
	High		#N/A	1.31369	cDSSPDSAEDVR	1	1	1	P02765	C1(Carbamidomethyl)	0	0	0.002025	4.16772	0	2	1337.53	34.276	0
	High		#N/A	1.72431	cNLLAEK	1	1	1	P02765	C1(Carbamidomethyl)	0	0	0.02815	2.4513	0	2	847.436	40.8331	0
Replicate: 2
P08107	Heat shock 70 kDa protein 1A/1B	HSPA1A	0.5039	70.009	77.9683	28.71	1	11	14	26	nucleotide binding; receptor activity; RNA binding; protein binding; catalytic activity	nucleus; cytoplasm; mitochondrion; endoplasmic reticulum; cytoskeleton; cytosol; organelle lumen; extracellular	cell organization and biogenesis; metabolic process; response to stimulus; cell proliferation; regulation of biological process; cell death; cell growth; cell differentiation; development; cell communication	Pf00012; Pf06723	3304	[GO:0000166]; GO:0036094; GO:1901265; GO:0005488; GO:0097159; GO:1901363; GO:0003674 [GO:0000902]; GO:0032989; GO:0009653; GO:0016043; GO:0048869; GO:0032502; GO:0048856; GO:0071840; GO:0044763; GO:0044767; GO:0008150; GO:0009987; GO:0044699 [GO:0001618]; GO:0004872; GO:0003674 [GO:0003725]; GO:0003723; GO:0003676; GO:0097159; GO:1901363; GO:0005488; GO:0003674 [GO:0005515]; GO:0005488; GO:000367…	641	5.65576
	A2		#N/A	q-Value	Sequence	# PSMs	# Proteins	# Protein Groups	Protein Group Accessions	Modifications							ΔCn	PEP	XCorr	Probability	Charge	MH+ [Da]	ΔM [ppm]	RT [min]	# Missed Cleavages
	High		#N/A	0	ELEQVcNPIISGLYQGAGGPGPGGFGAQGPK	2	1	1	P08107	C6(Carbamidomethyl)							0	0.1565	5.69339	0	3	3055.5	1.23933	58.104	0
	High		#N/A	0	HWPFQVINDGDKPK	2	1	1	P08107								0	0.02734	4.29196	0	3	1680.85	-1.05481	49.1821	0
	High		#N/A	0	IINEPTAAAIAYGLDR	1	1	1	P08107								0	0.0213	4.08024	0	2	1687.9	0.562858	54.682	0
	High		#N/A	0	ATAGDTHLGGEDFDNR	2	1	1	P08107								0	0.07348	3.80004	0	2	1675.73	1.60809	41.3567	0
	High		#N/A	0	VEIIAnDQGNR	5	3	3	P11142;P11021;P08107	N6(Deamidated)							0	0.03976	3.55078	0	2	1229.61	0.786758	41.9305	0
	High		#N/A	0	VEIIANDQGNR	3	3	3	P11142;P11021;P08107								0	0.1372	3.52497	0	2	1228.63	-2.28675	40.4791	0
	High		#N/A	0	DAGVIAGLNVLR	1	1	1	P08107								0	0.06943	3.44456	0	2	1197.69	-0.472319	55.5986	0
	High		#N/A	0	YKAEDEVQR	1	1	1	P08107								0	0.1059	3.25506	0	2	1137.55	0.959715	34.1397	1
	High		#N/A	0	LLQDFFnGR	1	1	1	P08107	N7(Deamidated)							0	0.1602	2.93498	0	2	1110.56	-0.420198	54.9156	0
	High		#N/A	0	FGDPVVQSDmK	1	1	1	P08107	M10(Oxidation)							0	0.1035	2.73283	0	2	1238.57	1.54046	42.1167	0
	High		#N/A	0	LLQDFFNGR	1	1	1	P08107								0	0.1547	2.37016	0	2	1109.57	0.246021	54.397	0
	High		#N/A	0.004	NQVALNPQNTVFDAK	1	1	1	P08107								0	0.2644	4.06166	0	2	1658.85	0.61748	49.044	0
	High		#N/A	0.004	ITITNDK	1	2	2	P11142;P08107								0	0.2459	1.75268	0	2	804.445	-1.94373	36.7148	0
	Medium		#N/A	0.011	LVNHFVEEFKR	1	1	1	P08107								0	0.2928	2.79794	0	3	1417.75	-2.85555	45.7304	1
	Medium		#N/A	0.014	TTPSYVAFTDTER	2	2	2	P11142;P08107								0	0.3244	2.80074	0	2	1487.7	-1.70279	48.5406	0
	Medium		#N/A	0.025	SAVEDEGLK	1	1	1	P08107								0	0.4072	2.35101	0	2	947.465	-3.29185	37.7917	0
P02765	Alpha-2-HS-glycoprotein	AHSG	0.2487	39.2997	24.5917	5.45	1	3	3	8	enzyme regulator activity	extracellular	development; transport; defense response; response to stimulus; reproduction; metabolic process; regulation of biological process; cell growth; cell organization and biogenesis; cell communication	Pf00031	197	[GO:0001501]; GO:0048731; GO:0007275; GO:0048856; GO:0044707; GO:0044767; GO:0032502; GO:0032501; GO:0044699; GO:0008150 [GO:0001503]; GO:0044707; GO:0032501; GO:0044699; GO:0008150 [GO:0004869]; GO:0004866; GO:0030414; GO:0061135; GO:0004857; GO:0061134; GO:0030234; GO:0003674 [GO:0005576]; GO:0005575 [GO:0005615]; GO:0044421; GO:0005575; GO:0005576 [GO:0006907]; GO:0006897; GO:0016192; GO:00068…	367	5.71924
	A2		#N/A	q-Value	Sequence	# PSMs	# Proteins	# Protein Groups	Protein Group Accessions	Modifications							ΔCn	PEP	XCorr	Probability	Charge	MH+ [Da]	ΔM [ppm]	RT [min]	# Missed Cleavages
	High		#N/A	0	cDSSPDSAEDVR	1	1	1	P02765	C1(Carbamidomethyl)							0	0.1278	3.56763	0	2	1337.53	0.948632	35.6308	0
	High		#N/A	0	cDSSPDSAEDVRK	6	1	1	P02765	C1(Carbamidomethyl)							0	0.07256	3.50754	0	2	1465.62	-0.966158	33.3282	1
	High		#N/A	0.001	cNLLAEK	1	1	1	P02765	C1(Carbamidomethyl)							0	0.1804	2.16273	0	2	847.435	1.29217	41.6324	0
Q6UWP8	Suprabasin	SBSN	0.3215	60.5046	19.7968	15.25	1	2	2	4		extracellular; cytoplasm			374897	[GO:0005576]; GO:0005575 [GO:0005737]; GO:0044424; GO:0005622; GO:0044464; GO:0005575; GO:0005623 [GO:0070062]; GO:0031988; GO:0065010; GO:0031982; GO:0043227; GO:0043230; GO:0043226; GO:0044421; GO:0005575; GO:0005576	590	7.00537
	A2			q-Value	Sequence	# PSMs	# Proteins	# Protein Groups	Protein Group Accessions	Modifications							ΔCn	PEP	XCorr	Probability	Charge	MH+ [Da]	ΔM [ppm]	RT [min]	# Missed Cleavages
	High			0	FGQGVHHAAGQAGNEAGR	2	1	1	Q6UWP8								0	0.006682	5.34773	0	3	1763.83	1.30651	33.5708	0
	High			0	FGQGAHHAAGQAGNEAGR	2	1	1	Q6UWP8								0	0.002378	4.99854	0	3	1735.8	0.0905679	31.8108	0
80-110 kDa
Unspecific proteins
P15924-2	Isoform DPII of Desmoplakin	DSP	57.9377	259.957	72.2445	12.94	2	21	21	23	catalytic activity; motor activity; protein binding; structural molecule activity	cytoskeleton; cytoplasm; mitochondrion; membrane	cell organization and biogenesis; development; metabolic process; cell death; cell differentiation; response to stimulus; regulation of biological process; cell communication	Pf00681; Pf01576; Pf04111; Pf05557; Pf05622; Pf07888	1832	[GO:0000226]; GO:0007010; GO:0007017; GO:1902589; GO:0006996; GO:0044763; GO:0009987; GO:0016043; GO:0044699; GO:0008150; GO:0071840 [GO:0001533]; GO:0005856; GO:0043232; GO:0043228; GO:0043229; GO:0043226; GO:0044424; GO:0005575; GO:0005622; GO:0044464; GO:0005623 [GO:0002934]; GO:0045216; GO:0034330; GO:0016043; GO:0044763; GO:0071840; GO:0009987; GO:0044699; GO:0008150 [GO:0003223]; GO:0055010…	2272	6.96143
	A2		#N/A	ΔM [ppm]	Sequence	# PSMs	# Proteins	# Protein Groups	Protein Group Accessions	Modifications	ΔCn	q-Value	PEP	XCorr	Probability	Charge	MH+ [Da]	RT [min]	# Missed Cleavages
	High		#N/A	3.03813	SVEDRFDQQKNDYDQLQK	1	2	1	P15924-2		0	0	0.000116	4.63193	0	3	2256.06	13.4874	2
	High		#N/A	1.81955	IGLVRPGTALELLEAQAATGFIVDPVSNLR	1	2	1	P15924-2		0	0	0.0001145	4.56476	0	3	3120.75	19.0958	0
	High		#N/A	1.44898	LLEAQIATGGIIDPK	1	2	1	P15924-2		0	0	5.342e-05	4.20681	0	2	1538.88	16.1869	0
	High		#N/A	1.59292	SAIYQLEEEYENLLK	1	2	1	P15924-2		0	0	0.0004307	4.09366	0	2	1841.92	18.5289	0
	High		#N/A	2.24885	AVTGYNDPETGNIISLFQAMNKELIEK	1	2	1	P15924-2		0	0	0.0006221	3.94206	0	3	2995.51	19.0689	1
	High		#N/A	1.26746	IGLVRPGTALELLEAQAATGFIVDPVSNLRLPVEEAYKR	1	2	1	P15924-2		0	0	0.005162	3.61964	0	5	4206.33	18.7237	2
	High		#N/A	2.8754	IVHKGDEcILKDNNER	1	2	1	P15924-2	C8(Carbamidomethyl)	0	0	0.004354	3.56565	0	3	1939.97	11.5928	2
	High		#N/A	-2.30193	YGDGIQLTR	1	2	1	P15924-2		0	0	0.001047	3.56524	0	2	1022.52	14.0781	0
	High		#N/A	2.85166	AIKEKEYEIER	1	2	1	P15924-2		0	0	0.003757	3.55569	0	3	1407.75	12.1059	2
	High		#N/A	3.05583	ESHRLPVDIAYKR	1	2	1	P15924-2		0	0	0.001761	3.47831	0	3	1583.87	13.2641	2
	High		#N/A	2.72895	YEVTSGGGGTSR	1	2	1	P15924-2		0	0	0.0006053	3.46388	0	2	1170.54	11.4538	0
	High		#N/A	-0.705413	AELIVQPELK	1	2	1	P15924-2		0	0	0.0052	3.31962	0	2	1139.67	15.3558	0
	High		#N/A	1.74775	AESGPDLRYEVTSGGGGTSR	1	2	1	P15924-2		0	0	0.001266	3.28708	0	3	1995.94	13.5759	1
	High		#N/A	2.98694	ETQSQLETER	1	2	1	P15924-2		0	0	0.005381	3.07993	0	2	1220.58	11.677	0
	High		#N/A	3.64761	YQAEcSQFK	1	2	1	P15924-2	C5(Carbamidomethyl)	0	0	0.002908	2.95602	0	2	1160.51	12.5421	0
	High		#N/A	2.87911	VLLQEEGTR	1	2	1	P15924-2		0	0	0.03111	2.50257	0	2	1044.57	13.2897	0
	High		#N/A	2.87749	GYFNEELSEILSDPSDDTKGFFDPNTEENLTYLQLK	1	2	1	P15924-2		0	0.002	0.09183	3.92835	0	3	4168.95	18.7259	1
	High		#N/A	3.51195	IQSQFTDAQK	1	2	1	P15924-2		0	0.002	0.09089	2.81189	0	2	1165.59	12.526	0
	Medium		#N/A	2.23899	GIHNSIGDYRWQLDKIK	1	2	1	P15924-2		0	0.014	0.1194	1.77672	0	4	2043.08	14.8782	2
	Medium		#N/A	8.59674	IGLVRPGTALELLEAqAATGFIVDPVSNLR	2	2	1	P15924-2	Q16(Deamidated)	0	0.023	0.1402	3.05804	0	4	3121.75	19.1106	0
	Medium		#N/A	3.40212	GIHNSIGDYR	1	2	1	P15924-2		0	0.023	0.14	2.28766	0	2	1131.56	12.666	0
	Medium		#N/A	0.340868	GLVGIEFKEK	1	2	1	P15924-2		0	0.039	0.2537	2.32572	0	2	1119.64	14.7801	1
P14923	Junction plakoglobin	JUP	86.7299	81.6927	55.6289	18.26	1	9	9	15	structural molecule activity; protein binding	nucleus; cytoplasm; cytosol; cytoskeleton; membrane; extracellular	metabolic process; regulation of biological process; cell organization and biogenesis; cell communication; cell differentiation; development; response to stimulus; cellular component movement; cell proliferation; transport; cell death; reproduction	Pf00514	3728	[GO:0000122]; GO:0006357; GO:0006366; GO:0045892; GO:0006355; GO:0006351; GO:0010629; GO:1902679; GO:2000113; GO:0010468; GO:2000112; GO:2001141; GO:0010467; GO:0032774; GO:0034645; GO:0010605; GO:0010558; GO:0031327; GO:0051253; GO:0060255; GO:0010556; GO:0031326; GO:0051252; GO:0043170; GO:0009059; GO:0016070; GO:0034654; GO:0044249; GO:0044260; GO:0009892; GO:0009890; GO:0031324; GO:0045934; G…	745	6.13818
	A2		#N/A	ΔM [ppm]	Sequence	# PSMs	# Proteins	# Protein Groups	Protein Group Accessions	Modifications	ΔCn	q-Value	PEP	XCorr	Probability	Charge	MH+ [Da]	RT [min]	# Missed Cleavages
	High		#N/A	0.566812	NLSDVATKQEGLESVLK	2	1	1	P14923		0	0	6.742e-08	4.94821	0	2	1830.98	15.4524	1
	High		#N/A	3.63121	HVAAGTQQPYTDGVR	2	1	1	P14923		0	0	2.53e-05	4.64364	0	2	1599.79	12.1361	0
	High		#N/A	3.72653	LNTIPLFVQLLYSSVENIQR	5	1	1	P14923		0	0	7.058e-06	4.54875	0	2	2347.31	21.0494	0
	High		#N/A	-0.222906	SAIVHLINYQDDAELATR	1	1	1	P14923		0	0	0.001749	4.29721	0	3	2029.03	15.6979	0
	High		#N/A	-1.43294	LLNDEDPVVVTK	1	1	1	P14923		0	0	0.001809	3.29712	0	2	1341.72	14.6113	0
	High		#N/A	1.54382	TLVTQNSGVEALIHAILR	1	1	1	P14923		0	0	0.01207	3.25493	0	3	1935.11	18.999	0
	High		#N/A	-0.166706	VSVELTNSLFK	1	1	1	P14923		0	0	0.00422	3.22439	0	2	1236.68	16.5357	0
	High		#N/A	0.451746	AGDKDDITEPAVcALR	1	1	1	P14923	C13(Carbamidomethyl)	0	0	0.00141	3.13669	0	3	1730.84	14.3468	1
	Medium		#N/A	1.52806	LAEPSQLLK	1	1	1	P14923		0	0.026	0.2025	1.8918	0	2	998.59	14.9519	0
O14497-2	Isoform 2 of AT-rich interactive domain-containing protein 1A	ARID1A	31.6672	218.197	41.3094	7.45	2	7	7	9	DNA binding; protein binding	chromosome; nucleus; organelle lumen	cell organization and biogenesis; metabolic process; regulation of biological process; development; cell communication; response to stimulus	Pf01388; Pf12031	8289	[GO:0000790]; GO:0000785; GO:0044454; GO:0044427; GO:0000228; GO:0044428; GO:0005694; GO:0044446; GO:0031981; GO:0005634; GO:0043232; GO:0043229; GO:0044422; GO:0044424; GO:0070013; GO:0043231; GO:0043228; GO:0043226; GO:0005575; GO:0005622; GO:0044464; GO:0043233; GO:0043227; GO:0005623; GO:0031974 [GO:0003677]; GO:0003676; GO:0097159; GO:1901363; GO:0005488; GO:0003674 [GO:0003713]; GO:0003712;…	2068	6.52197
	A2		#N/A	ΔM [ppm]	Sequence	# PSMs	# Proteins	# Protein Groups	Protein Group Accessions	Modifications	ΔCn	q-Value	PEP	XCorr	Probability	Charge	MH+ [Da]	RT [min]	# Missed Cleavages
	High		#N/A	2.77874	SHHAPmSPGSSGGGGQPLAR	1	2	1	O14497-2	M6(Oxidation)	0	0	5.671e-08	6.01234	0	3	1903.89	11.01	0
	High		#N/A	2.77949	GGTPGSGAAAAAGSKPPPSSSASASSSSSSFAQQR	2	2	1	O14497-2		0	0	0.0002332	5.24211	0	3	3093.46	12.5124	0
	High		#N/A	-1.09514	ELQDGAESNGGGGGGGAGSGGGPGAEPDLK	1	2	1	O14497-2		0	0	0.000489	5.17634	0	3	2555.12	13.2807	0
	High		#N/A	3.50858	EEAGGEAAAAAAAER	1	2	1	O14497-2		0	0	1.034e-05	4.85032	0	2	1373.63	12.6799	0
	High		#N/A	3.30151	GYQGYPGGDYSGGPQDGGAGK	1	2	1	O14497-2		0	0	4.469e-06	4.78744	0	2	1987.85	13.3435	0
	High		#N/A	-5.05915	AAAGQESEGPAVGPPQPLGK	2	2	1	O14497-2		0	0	2.053e-05	4.43268	0	2	1860.94	13.9303	0
	High		#N/A	1.72775	TPQPSSPmDQmGK	1	2	1	O14497-2	M8(Oxidation); M11(Oxidation)	0	0	0.00604	2.79473	0	2	1435.62	10.7238	0
P08238	Heat shock protein HSP 90-beta	HSP90AB1	766.874	83.2121	29.0756	13.54	1	9	9	9	nucleotide binding; RNA binding; protein binding; enzyme regulator activity	cytoplasm; mitochondrion; cytosol; nucleus; cell surface; membrane; extracellular	development; metabolic process; response to stimulus; cell differentiation; cell organization and biogenesis; cellular component movement; regulation of biological process; transport; cell communication; cell death; defense response	Pf00183; Pf02518	3326	[GO:0000166]; GO:0036094; GO:1901265; GO:0005488; GO:0097159; GO:1901363; GO:0003674 [GO:0001890]; GO:0044767; GO:0048513; GO:0032502; GO:0044699; GO:0048731; GO:0048856; GO:0008150; GO:0007275; GO:0044707; GO:0032501 [GO:0002134]; GO:0032551; GO:0032557; GO:0043168; GO:0001884; GO:0032549; GO:0019103; GO:0032553; GO:0043167; GO:0001882; GO:0000166; GO:0097367; GO:0005488; GO:0036094; GO:0097159;…	724	5.03369
	A2		#N/A	ΔM [ppm]	Sequence	# PSMs	# Proteins	# Protein Groups	Protein Group Accessions	Modifications	ΔCn	q-Value	PEP	XCorr	Probability	Charge	MH+ [Da]	RT [min]	# Missed Cleavages
	High		#N/A	1.96746	NPDDITQEEYGEFYK	1	1	1	P08238		0	0	2.435e-06	4.93454	0	2	1847.8	15.4919	0
	High		#N/A	0.799084	HLEINPDHPIVETLR	1	1	1	P08238		0	0	0.0003029	4.61774	0	3	1782.95	14.7653	0
	High		#N/A	2.38958	ELISNASDALDK	1	1	1	P08238		0	0	0.001518	3.43898	0	2	1275.65	14.4193	0
	High		#N/A	3.18928	EDQTEYLEER	1	1	1	P08238		0	0	0.006634	3.13843	0	2	1311.57	13.4787	0
	High		#N/A	3.58471	YIDQEELNK	1	1	1	P08238		0	0.002	0.07033	3.36434	0	2	1151.56	13.0412	0
	High		#N/A	2.84041	LGIHEDSTNR	1	1	1	P08238		0	0.002	0.07081	2.51891	0	2	1141.56	11.5954	0
	Medium		#N/A	3.05217	FENLcK	1	1	1	P08238	C5(Carbamidomethyl)	0	0.026	0.1678	1.88424	0	2	810.384	12.6999	0
	Medium		#N/A	-1.77056	SIYYITGESK	1	1	1	P08238		0	0.034	0.2206	2.73783	0	2	1160.58	14.6227	0
	Medium		#N/A	2.37151	EQVANSAFVER	1	1	1	P08238		0	0.036	0.2293	2.44055	0	2	1249.62	13.5099	0
Q01844-6	Isoform 6 of RNA-binding protein EWS	EWSR1	127.859	62.469	28.0268	14	5	5	5	6	nucleotide binding; RNA binding; protein binding; metal ion binding	nucleus; cytoplasm; membrane	metabolic process; regulation of biological process	Pf00076; Pf00641	2130	[GO:0000166]; GO:0036094; GO:1901265; GO:0005488; GO:0097159; GO:1901363; GO:0003674 [GO:0003676]; GO:0097159; GO:1901363; GO:0005488; GO:0003674 [GO:0003723]; GO:0003676; GO:0097159; GO:1901363; GO:0005488; GO:0003674 [GO:0005515]; GO:0005488; GO:0003674 [GO:0005516]; GO:0005515; GO:0005488; GO:0003674 [GO:0005622]; GO:0044464; GO:0005575; GO:0005623 [GO:0005634]; GO:0043231; GO:0043227; GO:0043…	600	9.39307
	A2		#N/A	ΔM [ppm]	Sequence	# PSMs	# Proteins	# Protein Groups	Protein Group Accessions	Modifications	ΔCn	q-Value	PEP	XCorr	Probability	Charge	MH+ [Da]	RT [min]	# Missed Cleavages
	High		#N/A	1.01241	QDHPSSmGVYGQESGGFSGPGENR	1	5	1	Q01844-6	M7(Oxidation)	0	0	1.189e-09	6.89062	0	3	2496.05	13.1957	0
	High		#N/A	-3.44325	QDHPSSMGVYGQESGGFSGPGENR	1	5	1	Q01844-6		0	0	9.058e-08	6.10547	0	3	2480.04	13.9644	0
	High		#N/A	1.39536	AGDWQcPNPGcGNQNFAWR	1	5	1	Q01844-6	C6(Carbamidomethyl); C11(Carbamidomethyl)	0	0	0.0001243	4.49933	0	2	2234.93	15.6583	0
	High		#N/A	1.82747	AAVEWFDGKDFQGSK	1	5	1	Q01844-6		0	0	0.0007235	3.7144	0	2	1684.8	15.5817	1
	High		#N/A	0.36005	GDATVSYEDPPTAK	1	5	1	Q01844-6		0	0	0.02386	3.60706	0	2	1450.67	12.9212	0
	Medium		#N/A	1.55832	TGQPmIHIYLDK	1	5	1	Q01844-6	M5(Oxidation)	0	0.036	0.2241	3.2099	0	2	1431.73	14.7483	0
Skin & Saliva-related proteins (proposed contaminants)
Q2TAL8	Glutamine-rich protein 1	QRICH1	57.8596	86.3819	13.344	6.44	1	5	5	5	protein binding	nucleus; organelle lumen	cell death; regulation of biological process	Pf00619; Pf12012	54870	[GO:0003674] [GO:0005515]; GO:0005488; GO:0003674 [GO:0005575] [GO:0005622]; GO:0044464; GO:0005575; GO:0005623 [GO:0005634]; GO:0043231; GO:0043227; GO:0043229; GO:0043226; GO:0044424; GO:0005575; GO:0005622; GO:0044464; GO:0005623 [GO:0005730]; GO:0031981; GO:0043232; GO:0044428; GO:0070013; GO:0043228; GO:0043229; GO:0005634; GO:0044446; GO:0043233; GO:0043226; GO:0044424; GO:0043231; GO:00444…	776	5.87158
	A2		#N/A	ΔM [ppm]	Sequence	# PSMs	# Proteins	# Protein Groups	Protein Group Accessions	Modifications	ΔCn	q-Value	PEP	XCorr	Probability	Charge	MH+ [Da]	RT [min]	# Missed Cleavages
	High		#N/A	2.37043	NAELEKDAQNR	1	1	1	Q2TAL8		0	0	0.004233	3.07714	0	2	1287.63	11.0535	1
	High		#N/A	1.19388	mVGTTSVVK	1	1	1	Q2TAL8	M1(Oxidation)	0	0	0.05969	2.35507	0	2	937.503	11.9651	0
	Medium		#N/A	-1.78713	VGTASVLQPVK	1	1	1	Q2TAL8		0	0.025	0.1446	3.14708	0	2	1098.65	13.9821	0
	Medium		#N/A	2.90223	ALGIHQTGQK	1	1	1	Q2TAL8		0	0.025	0.1436	2.45117	0	2	1052.59	11.3695	0
	Medium		#N/A	2.67755	EQmGQmLTR	1	1	1	Q2TAL8	M3(Oxidation); M6(Oxidation)	0	0.039	0.2585	2.31358	0	2	1125.51	11.0072	0
Q92922	SWI/SNF complex subunit SMARCC1	SMARCC1	61.4889	122.79	10.2903	4.62	1	3	3	3	DNA binding; protein binding	chromosome; nucleus; organelle lumen	cell organization and biogenesis; metabolic process; regulation of biological process; development; cell communication; response to stimulus	Pf04433	6599	[GO:0001741]; GO:0000803; GO:0005694; GO:0043232; GO:0043228; GO:0043229; GO:0043226; GO:0044424; GO:0005575; GO:0005622; GO:0044464; GO:0005623 [GO:0003677]; GO:0003676; GO:0097159; GO:1901363; GO:0005488; GO:0003674 [GO:0003682]; GO:0005488; GO:0003674 [GO:0003713]; GO:0003712; GO:0000989; GO:0000988; GO:0003674 [GO:0005515]; GO:0005488; GO:0003674 [GO:0005622]; GO:0044464; GO:0005575; GO:00056…	1105	5.75732
	A2		#N/A	ΔM [ppm]	Sequence	# PSMs	# Proteins	# Protein Groups	Protein Group Accessions	Modifications	ΔCn	q-Value	PEP	XCorr	Probability	Charge	MH+ [Da]	RT [min]	# Missed Cleavages
	High		#N/A	3.66647	TLAGLVVQLLQFQEDAFGK	1	1	1	Q92922		0	0	0.0002313	4.41736	0	3	2077.14	21.0059	0
	High		#N/A	1.84311	AENKVENETDEGDKAQDGENEK	1	1	1	Q92922		0	0	0.01661	3.50394	0	3	2449.06	10.7664	2
	High		#N/A	1.63237	YVHADAPTNK	1	1	1	Q92922		0	0.002	0.1062	2.36901	0	2	1115.55	10.7347	0
Q02413	Desmoglein-1	DSG1	0.0397	113.676	10.0711	4.39	1	3	3	3	metal ion binding; protein binding	cytoplasm; cytosol; membrane	cell death; cell organization and biogenesis; response to stimulus; metabolic process; regulation of biological process; reproduction	Pf00028; Pf01049	1828	[GO:0005509]; GO:0046872; GO:0043169; GO:0043167; GO:0005488; GO:0003674 [GO:0005829]; GO:0044444; GO:0005737; GO:0044424; GO:0005622; GO:0044464; GO:0005575; GO:0005623 [GO:0005886]; GO:0016020; GO:0044464; GO:0071944; GO:0005575; GO:0005623 [GO:0005911]; GO:0030054; GO:0005575 [GO:0006915]; GO:0012501; GO:0008219; GO:0016265; GO:0044763; GO:0044699; GO:0009987; GO:0008150 [GO:0006921]; GO:00224…	1049	5.03369
	A2		#N/A	ΔM [ppm]	Sequence	# PSMs	# Proteins	# Protein Groups	Protein Group Accessions	Modifications	ΔCn	q-Value	PEP	XCorr	Probability	Charge	MH+ [Da]	RT [min]	# Missed Cleavages
	High		#N/A	1.43837	IIRQEPSDSPmFIINR	1	1	1	Q02413	M11(Oxidation)	0	0	8.368e-05	3.94892	0	3	1932	14.7403	1
	High		#N/A	3.57673	SSSDHHFNQTIGSASPSTAR	1	1	1	Q02413		0	0	0.001595	3.50006	0	3	2086.96	12.1964	0
	Medium		#N/A	3.25615	EMQDLGGGER	1	1	1	Q02413		0	0.038	0.235	2.62215	0	2	1091.48	12.4377	0
Q6KB66-2	Isoform 2 of Keratin, type II cytoskeletal 80	KRT80	18.8625	47.212	9.35238	7.11	3	2	3	3	structural molecule activity; protein binding; transporter activity	cytoplasm; membrane; cytoskeleton	cell organization and biogenesis; transport	Pf00038; Pf01496; Pf05557; Pf05622; Pf07888; Pf09726; Pf12128	144501	[GO:0000226]; GO:0007010; GO:0007017; GO:1902589; GO:0006996; GO:0044763; GO:0009987; GO:0016043; GO:0044699; GO:0008150; GO:0071840 [GO:0005198]; GO:0003674 [GO:0005737]; GO:0044424; GO:0005622; GO:0044464; GO:0005575; GO:0005623 [GO:0008017]; GO:0015631; GO:0032403; GO:0008092; GO:0005515; GO:0005488; GO:0003674 [GO:0015078]; GO:0015077; GO:0022890; GO:0008324; GO:0015075; GO:0022891; GO:002285…	422	5.30029
	A2		#N/A	ΔM [ppm]	Sequence	# PSMs	# Proteins	# Protein Groups	Protein Group Accessions	Modifications	ΔCn	q-Value	PEP	XCorr	Probability	Charge	MH+ [Da]	RT [min]	# Missed Cleavages
	High		#N/A	1.12864	LALDIEIATYR	1	4	2	Q6KB66-2;P04264		0	0	0.0003531	3.4976	0	2	1277.71	17.0889	0
	High		#N/A	0.269496	SLEEAEAYSR	1	3	1	Q6KB66-2		0	0	0.02525	3.37956	0	2	1154.53	13.2439	0
	High		#N/A	2.94202	SQLEEQAAR	1	3	1	Q6KB66-2		0	0.002	0.07308	2.47523	0	2	1031.51	11.4061	0
B9A067	Mitochondrial inner membrane protein	IMMT	66.748	78.925	7.86711	5.63	5	3	3	3	protein binding	cytoplasm; mitochondrion; membrane	response to stimulus; cellular homeostasis	Pf09731	10989	[GO:0005515]; GO:0005488; GO:0003674 [GO:0005739]; GO:0043231; GO:0044444; GO:0043227; GO:0043229; GO:0005737; GO:0044424; GO:0043226; GO:0005622; GO:0044464; GO:0005575; GO:0005623 [GO:0005743]; GO:0019866; GO:0031966; GO:0031090; GO:0031967; GO:0044424; GO:0005740; GO:0044429; GO:0016020; GO:0043227; GO:0044422; GO:0031975; GO:0044446; GO:0005622; GO:0044464; GO:0005739; GO:0044444; GO:0005575;…	711	7.06396
	A2		#N/A	ΔM [ppm]	Sequence	# PSMs	# Proteins	# Protein Groups	Protein Group Accessions	Modifications	ΔCn	q-Value	PEP	XCorr	Probability	Charge	MH+ [Da]	RT [min]	# Missed Cleavages
	High		#N/A	3.10123	SEFEQNLSEK	1	5	1	B9A067		0	0	0.01135	2.72175	0	2	1210.56	13.3068	0
	Medium		#N/A	-1.32842	GIEQAVQSHAVAEEEAR	1	5	1	B9A067		0	0.026	0.1779	2.57341	0	3	1823.89	13.9842	0
	Medium		#N/A	3.11952	YSTSGSSGLTTGK	1	5	1	B9A067		0	0.026	0.1825	2.57196	0	2	1245.6	12.0122	0
J3QKS7	SWI/SNF-related matrix-associated actin-dependent regulator of chromatin subfamily E member 1 (Fragment)	SMARCE1	142.241	33.4127	6.80613	7.99	4	2	2	2				Pf00505			288	6.82959
	A2		#N/A	ΔM [ppm]	Sequence	# PSMs	# Proteins	# Protein Groups	Protein Group Accessions	Modifications	ΔCn	q-Value	PEP	XCorr	Probability	Charge	MH+ [Da]	RT [min]	# Missed Cleavages
	High		#N/A	-0.670776	IAAEIAQAEEQAR	1	4	1	J3QKS7		0	0	0.01452	3.9446	0	2	1399.72	14.0498	0
	High		#N/A	2.4941	LGGNPGTNSR	1	4	1	J3QKS7		0	0	0.02163	2.86152	0	2	972.488	10.4963	0
Q5D862	Filaggrin-2	FLG2	0	247.928	98.752	18.99	1	21	21	27	structural molecule activity; metal ion binding	cytoplasm	development		388698	[GO:0005198]; GO:0003674 [GO:0005509]; GO:0046872; GO:0043169; GO:0043167; GO:0005488; GO:0003674 [GO:0005737]; GO:0044424; GO:0005622; GO:0044464; GO:0005575; GO:0005623 [GO:0046872]; GO:0043169; GO:0043167; GO:0005488; GO:0003674 [GO:0061436]; GO:0033561; GO:0043588; GO:0050891; GO:0048513; GO:0030104; GO:0050878; GO:0048731; GO:0048856; GO:0048878; GO:0044707; GO:0065008; GO:0007275; GO:003250…	2391	8.30908
	A2		#N/A	ΔM [ppm]	Sequence	# PSMs	# Proteins	# Protein Groups	Protein Group Accessions	Modifications	ΔCn	q-Value	PEP	XCorr	Probability	Charge	MH+ [Da]	RT [min]	# Missed Cleavages
	High		#N/A	-4.77625	SGSGQSSGFGQHGSGSGQSSGFGQHESGSGK	2	1	1	Q5D862		0	0	2.573e-08	7.07868	0	3	2854.19	11.6003	0
	High		#N/A	3.74546	SSSGQYSGFGQHGSGSGQSSGFGQHGTGSGQYSGFGQHESR	1	1	1	Q5D862		0	0	1.246e-06	6.71147	0	4	4050.72	13.3005	0
	High		#N/A	3.1929	SGQSSYGQHSSGSSQSSGYGQHGSR	1	1	1	Q5D862		0	0	1.089e-09	6.61268	0	3	2500.05	10.4123	0
	High		#N/A	2.21553	HQEEESETEEDEEDTPGHK	2	1	1	Q5D862		0	0	4.871e-08	5.92203	0	3	2254.89	10.7607	0
	High		#N/A	2.77902	QSSYGQHGSGSSQSSGYGQYGSR	1	1	1	Q5D862		0	0	4.794e-07	5.27804	0	3	2351.99	11.8246	0
	High		#N/A	0.943512	HGSYGPAEYDYGHTGYGPSGGSR	1	1	1	Q5D862		0	0	2.655e-06	5.05493	0	3	2372	13.2149	0
	High		#N/A	1.87282	GHRHQEEESETEEDEEDTPGHK	2	1	1	Q5D862		0	0	3.687e-08	4.79303	0	4	2605.07	10.1882	1
	High		#N/A	2.24084	HSEHIHTQAGSHYPK	2	1	1	Q5D862		0	0	1.137e-05	4.7039	0	4	1728.82	10.0345	0
	High		#N/A	3.41966	SHISPSRESGEEYESGSGSnSWER	1	1	1	Q5D862	N20(Deamidated)	0	0	0.0006105	4.16049	0	3	2655.13	13.2947	1
	High		#N/A	3.10253	FSNSSSSNEFSK	1	1	1	Q5D862		0	0	7.506e-05	3.92869	0	2	1320.57	12.371	0
	High		#N/A	-0.489304	SSQSNYGQHGSGSSQSSGYGQHGSSSGQTTGFGQHR	1	1	1	Q5D862		0	0	0.04473	3.58487	0	4	3614.52	11.4609	0
	High		#N/A	1.70079	SSRASHFqSHSSER	1	1	1	Q5D862	Q8(Deamidated)	0	0	0.01354	3.39402	0	3	1603.72	10.156	1
	High		#N/A	1.70293	RGHRHqEEESETEEDEEDTPGHK	2	1	1	Q5D862	Q6(Deamidated)	0	0	0.002706	3.22248	0	4	2762.16	10.271	2
	High		#N/A	2.43436	QGNLSSSGNQEGSQK	1	1	1	Q5D862		0	0	0.02595	3.20447	0	2	1520.7	10.2224	0
	High		#N/A	-2.06145	SHQSSYGQHGSGSSQSSGYGQHGSSSGQTSGFGQHR	1	1	1	Q5D862		0	0	0.00762	3.11334	0	4	3623.52	11.0824	0
	High		#N/A	1.42851	LETTHGQTGDTTR	1	1	1	Q5D862		0	0	0.005186	2.88882	0	3	1416.67	10.198	0
	High		#N/A	1.73153	HGSSSVELRER	1	1	1	Q5D862		0	0	0.03797	2.74929	0	3	1256.64	10.7956	1
	High		#N/A	2.53189	HGHSGYGqSTQTGSRSSRASHFqSHSSER	2	1	1	Q5D862	Q8(Deamidated); Q23(Deamidated)	0	0.002	0.1088	3.09917	0	4	3145.39	11.0484	2
	High		#N/A	4.70244	ETSGFGQHGLGSGQSTGFGQYGSGSGQSSGFGQHGSGSGqSSGFGQHESR	1	1	1	Q5D862	Q40(Deamidated)	0	0.002	0.0973	2.53135	0	5	4822.06	14.0986	0
	Medium		#N/A	2.79125	LGRqGNLSSSGNQEGSQKR	1	1	1	Q5D862	Q4(Deamidated)	0	0.034	0.2197	1.97132	0	3	2003.99	11.1901	2
	Medium		#N/A	2.64221	HSQSGQGQSTqTGSRVTR	1	1	1	Q5D862	Q11(Deamidated)	0	0.039	0.2404	3.79292	0	3	1902.91	10.0427	1
P20930	Filaggrin	FLG	0.0025	434.922	21.4404	2.24	1	6	6	8	structural molecule activity; metal ion binding; catalytic activity	cytoskeleton; cytoplasm	development; metabolic process; cell differentiation	Pf01023	2312	[GO:0001533]; GO:0005856; GO:0043232; GO:0043228; GO:0043229; GO:0043226; GO:0044424; GO:0005575; GO:0005622; GO:0044464; GO:0005623 [GO:0005198]; GO:0003674 [GO:0005509]; GO:0046872; GO:0043169; GO:0043167; GO:0005488; GO:0003674 [GO:0005882]; GO:0043234; GO:0044430; GO:0045111; GO:0032991; GO:0005856; GO:0044446; GO:0005575; GO:0043232; GO:0043229; GO:0044422; GO:0044424; GO:0043228; GO:0043226…	4061	9.24658
	A2		#N/A	ΔM [ppm]	Sequence	# PSMs	# Proteins	# Protein Groups	Protein Group Accessions	Modifications	ΔCn	q-Value	PEP	XCorr	Probability	Charge	MH+ [Da]	RT [min]	# Missed Cleavages
	High		#N/A	3.18522	HHEPSTRAGSSRHSqVGqGESAGSK	1	1	1	P20930	Q15(Deamidated); Q18(Deamidated)	0	0	0.0006892	3.70504	0	4	2576.19	9.96561	2
	High		#N/A	3.99168	LAQAYYESTRKENLPISGHK	2	1	1	P20930		0	0	0.006263	3.40829	0	3	2305.2	13.153	2
	High		#N/A	-1.32702	HGSYGSADYDYGESGFR	1	1	1	P20930		0	0	0.003799	3.38445	0	3	1867.75	13.9911	0
	High		#N/A	2.49835	GYSPTHREEEYGKNHHnSSK	1	1	1	P20930	N17(Deamidated)	0	0.002	0.08629	2.3586	0	4	2358.06	10.0864	2
	Medium		#N/A	3.41447	GYSPTHREEEYGKNHHNSSK	1	1	1	P20930		0	0.026	0.1852	3.39805	0	3	2357.07	9.98677	2
	Medium		#N/A	-4.12869	ELLEKEFR	1	1	1	P20930		0	0.039	0.2636	2.70696	0	2	1063.57	13.9193	1
	Medium		#N/A	2.34267	KGYSPTHREEEYGK	1	1	1	P20930		0	0.039	0.2415	2.43005	0	3	1680.8	10.5974	2
Proposed contaminants - other (no RNA)
Q6UWP8	Suprabasin	SBSN	0.3215	60.5046	30.4211	19.66	1	4	4	8		extracellular; cytoplasm			374897	[GO:0005576]; GO:0005575 [GO:0005737]; GO:0044424; GO:0005622; GO:0044464; GO:0005575; GO:0005623 [GO:0070062]; GO:0031988; GO:0065010; GO:0031982; GO:0043227; GO:0043230; GO:0043226; GO:0044421; GO:0005575; GO:0005576	590	7.00537
	A2		#N/A	ΔM [ppm]	Sequence	# PSMs	# Proteins	# Protein Groups	Protein Group Accessions	Modifications	ΔCn	q-Value	PEP	XCorr	Probability	Charge	MH+ [Da]	RT [min]	# Missed Cleavages
	High		#N/A	1.83319	FGQGVHHAAGQAGNEAGR	2	1	1	Q6UWP8		0	0	3.118e-08	5.00149	0	2	1763.84	10.8511	0
	High		#N/A	2.57188	FGQGVDNAAGQAGNEAGR	1	1	1	Q6UWP8		0	0	1.661e-07	4.85706	0	2	1718.79	12.7439	0
	High		#N/A	1.98934	FGQGAHHAAGQAGNEAGR	3	1	1	Q6UWP8		0	0	1.848e-07	4.73108	0	3	1735.8	10.2958	0
	High		#N/A	1.90636	EAEKFGQGAHHAAGQAGNEAGR	2	1	1	Q6UWP8		0	0	3.231e-05	3.78366	0	3	2193.02	10.8376	1
120-135 kDa
Unspecific proteins
Q92922	SWI/SNF complex subunit SMARCC1	SMARCC1	61.4889	122.79	174.414	38.1	1	31	37	50	DNA binding; protein binding	chromosome; nucleus; organelle lumen	cell organization and biogenesis; metabolic process; regulation of biological process; development; cell communication; response to stimulus	Pf04433	6599	[GO:0001741]; GO:0000803; GO:0005694; GO:0043232; GO:0043228; GO:0043229; GO:0043226; GO:0044424; GO:0005575; GO:0005622; GO:0044464; GO:0005623 [GO:0003677]; GO:0003676; GO:0097159; GO:1901363; GO:0005488; GO:0003674 [GO:0003682]; GO:0005488; GO:0003674 [GO:0003713]; GO:0003712; GO:0000989; GO:0000988; GO:0003674 [GO:0005515]; GO:0005488; GO:0003674 [GO:0005622]; GO:0044464; GO:0005575; GO:00056…	1105	5.75732
	A2		#N/A	ΔM [ppm]	Sequence	# PSMs	# Proteins	# Protein Groups	Protein Group Accessions	Modifications	ΔCn	q-Value	PEP	XCorr	Probability	Charge	MH+ [Da]	RT [min]	# Missed Cleavages
	High		#N/A	2.78495	TLAGLVVQLLQFQEDAFGK	4	1	1	Q92922		0	0	1.167e-11	6.41909	0	3	2077.14	20.9451	0
	High		#N/A	3.16831	VDPTYGLESScIAGTGPDEPEKLEGAEEEK	2	1	1	Q92922	C11(Carbamidomethyl)	0	0	6.565e-10	6.08736	0	3	3207.46	15.1498	1
	High		#N/A	3.37502	TLVQNNcLTRPNIYLIPDIDLK	1	1	1	Q92922	C7(Carbamidomethyl)	0	0	8.907e-05	4.95493	0	3	2613.42	17.2705	0
	High		#N/A	-0.128072	GGTVADLDEQDEETVTAGGK	1	1	1	Q92922		0	0	6.537e-09	4.92947	0	2	1991.9	13.9605	0
	High		#N/A	1.00863	RSQKEEDEQEDLTK	1	1	1	Q92922		0	0	0.005299	4.23578	0	3	1734.82	10.7196	2
	High		#N/A	0.767165	NSEKEQDSEVSEDTK	1	1	1	Q92922		0	0	0.00675	4.2001	0	3	1724.75	10.3376	1
	High		#N/A	1.24499	AENKVENETDEGDKAQDGENEK	2	1	1	Q92922		0	0	0.0003464	4.18392	0	3	2449.06	10.7455	2
	High		#N/A	1.86565	FWESPETVSQLDSVR	1	1	1	Q92922		0	0	5.786e-05	4.18377	0	2	1779.86	16.202	0
	High		#N/A	2.04106	GGTVADLDEQDEETVTAGGKEDEDPAK	1	1	1	Q92922		0	0	2.433e-07	4.17361	0	3	2776.23	13.652	1
	High		#N/A	2.86339	VREEVPLELVEAHVK	2	1	1	Q92922		0	0	0.0003421	4.08896	0	3	1746.98	15.5184	1
	High		#N/A	2.65366	SQKEEDEQEDLTK	2	1	1	Q92922		0	0	0.0001891	4.08397	0	2	1578.72	11.2314	1
	High		#N/A	3.6253	LNPQEYLTSTAcR	1	2	2	Q8TAQ2;Q92922	C12(Carbamidomethyl)	0	0	0.006126	4.05809	0	2	1552.75	15.1701	0
	High		#N/A	2.32677	MEADPDGQQPEK	1	1	1	Q92922		0	0	0.004943	4.01473	0	2	1344.58	11.3542	0
	High		#N/A	0.182474	ASHHIYPYSSSQDDEEWLRPVmR	2	1	1	Q92922	M22(Oxidation)	0	0	5.172e-07	3.96653	0	4	2819.28	14.5831	0
	High		#N/A	2.18625	AGGALcHILGAAYK	1	1	1	Q92922	C6(Carbamidomethyl)	0	0	6.701e-05	3.61712	0	3	1401.73	15.3877	0
	High		#N/A	0.865055	KYVHADAPTNK	1	1	1	Q92922		0	0	0.0001563	3.57685	0	3	1243.64	10.0889	1
	High		#N/A	0.521814	AENKVENETDEGDK	1	1	1	Q92922		0	0	0.001729	3.46	0	3	1577.69	10.2754	1
	High		#N/A	0.866384	YVHADAPTNK	1	1	1	Q92922		0	0	0.0002556	3.17562	0	2	1115.55	10.594	0
	High		#N/A	2.19818	NLTGDVcAVMR	1	1	1	Q92922	C7(Carbamidomethyl)	0	0	0.0007774	3.15162	0	2	1235.59	15.39	0
	High		#N/A	1.92881	SEEKETEENKELTDTcK	2	1	1	Q92922	C16(Carbamidomethyl)	0	0	0.001349	2.9866	0	4	2069.92	11.2374	2
	High		#N/A	-0.545674	FDLQNPSR	1	1	1	Q92922		0	0	0.004004	2.95278	0	2	976.484	13.6843	0
	High		#N/A	-1.30496	AALEEFSR	1	1	1	Q92922		0	0	0.006705	2.9301	0	2	922.462	13.8396	0
	High		#N/A	4.37552	SPQVPAAQQmLNFPEK	2	1	1	Q92922	M10(Oxidation)	0	0.003	0.03407	4.48376	0	3	1800.9	14.6447	0
	High		#N/A	3.90637	HFEELETImDR	2	2	2	Q8TAQ2;Q92922	M9(Oxidation)	0	0.003	0.02002	3.6778	0	2	1435.66	14.294	0
	High		#N/A	0.956259	VENETDEGDKAQDGENEK	1	1	1	Q92922		0	0.003	0.0121	2.87247	0	3	2006.84	10.3291	1
	High		#N/A	0.519934	HLAAVEER	1	2	2	Q8TAQ2;Q92922		0	0.003	0.00913	2.83607	0	2	924.49	11.1081	0
	High		#N/A	1.55909	KVEHEISEGNVATAAAAALASAATK	1	1	1	Q92922		0	0.003	0.02321	2.61186	0	4	2410.26	16.3167	1
	High		#N/A	3.95322	GGTVADLDEQDEETVTAGGKEDEDPAKGDQSR	1	1	1	Q92922		0	0.003	0.04341	2.5803	0	4	3319.48	13.3419	2
	High		#N/A	3.83079	SKTPEIYLAYR	2	2	2	Q8TAQ2;Q92922		0	0.003	0.009778	2.47726	0	3	1340.73	14.7762	1
	High		#N/A	1.76527	TQDEcILHFLR	1	2	2	Q8TAQ2;Q92922	C5(Carbamidomethyl)	0	0.003	0.01316	2.4337	0	3	1431.71	16.295	0
	High		#N/A	3.36402	GQASLYGK	1	1	1	Q92922		0	0.003	0.01699	2.33053	0	2	823.434	11.869	0
	High		#N/A	1.75555	EKPVDLQNFGLR	1	1	1	Q92922		0	0.003	0.02708	2.27703	0	3	1415.77	15.3683	0
	High		#N/A	0.0931873	NVEmFmNIEK	1	1	1	Q92922	M4(Oxidation); M6(Oxidation)	0	0.006	0.08832	3.11178	0	2	1286.58	13.9226	0
	High		#N/A	3.71971	NFmIDTYR	1	2	2	Q8TAQ2;Q92922	M3(Oxidation)	0	0.006	0.08517	2.61791	0	2	1075.49	14.7644	0
	High		#N/A	0.410249	NSEKEQDSEVSEDTKSEEK	1	1	1	Q92922		0	0.006	0.05544	2.08403	0	4	2197.96	10.5072	2
	Medium		#N/A	1.19195	mEADPDGQQPEK	1	1	1	Q92922	M1(Oxidation)	0	0.019	0.1823	3.40544	0	2	1360.57	10.5038	0
	Medium		#N/A	0.674215	EQDSEVSEDTK	1	1	1	Q92922		0	0.032	0.2618	2.60854	0	2	1266.53	10.5833	0
	Medium		#N/A	9.28779	VDPTYGLESScIAGTGPDEPEKLEGAEEEKMEADPDGqQPEK	1	1	1	Q92922	C11(Carbamidomethyl); Q38(Deamidated)	0	0.047	0.3838	2.76055	0	4	4534.03	15.2407	2
O14497	AT-rich interactive domain-containing protein 1A	ARID1A	31.6672	241.892	126.744	19.61	1	24	24	36	DNA binding; protein binding	chromosome; nucleus; organelle lumen	metabolic process; regulation of biological process; development; cell organization and biogenesis; cell communication; response to stimulus	Pf01388; Pf12031	8289	[GO:0000122]; GO:0006357; GO:0006366; GO:0045892; GO:0006355; GO:0006351; GO:0010629; GO:1902679; GO:2000113; GO:0010468; GO:2000112; GO:2001141; GO:0010467; GO:0032774; GO:0034645; GO:0010605; GO:0010558; GO:0031327; GO:0051253; GO:0060255; GO:0010556; GO:0031326; GO:0051252; GO:0043170; GO:0009059; GO:0016070; GO:0034654; GO:0044249; GO:0044260; GO:0009892; GO:0009890; GO:0031324; GO:0045934; G…	2285	6.69775
	A2		#N/A	ΔM [ppm]	Sequence	# PSMs	# Proteins	# Protein Groups	Protein Group Accessions	Modifications	ΔCn	q-Value	PEP	XCorr	Probability	Charge	MH+ [Da]	RT [min]	# Missed Cleavages
	High		#N/A	3.77786	ELQDGAESNGGGGGGGAGSGGGPGAEPDLK	1	1	1	O14497		0	0	4.507e-07	6.70299	0	3	2555.13	13.0269	0
	High		#N/A	0.951427	SHHAPmSPGSSGGGGQPLAR	2	1	1	O14497	M6(Oxidation)	0	0	5.367e-05	5.65249	0	3	1903.88	10.9607	0
	High		#N/A	-0.444396	GYQGYPGGDYSGGPQDGGAGK	2	1	1	O14497		0	0	5.111e-06	5.34452	0	2	1987.84	13.2534	0
	High		#N/A	3.48705	ELQDGAESnGGGGGGGAGSGGGPGAEPDLK	2	1	1	O14497	N9(Deamidated)	0	0	0.0001225	5.16083	0	3	2556.12	13.1559	0
	High		#N/A	1.59598	SHHAPMSPGSSGGGGQPLAR	1	1	1	O14497		0	0	0.0003847	4.87048	0	3	1887.89	11.5317	0
	High		#N/A	2.79765	EEAGGEAAAAAAAER	1	1	1	O14497		0	0	1.847e-05	4.67856	0	2	1373.63	12.5478	0
	High		#N/A	2.54272	GGTPGSGAAAAAGSKPPPSSSASASSSSSSFAQQR	1	1	1	O14497		0	0	1.204e-05	4.67455	0	3	3093.45	12.3043	0
	High		#N/A	3.89401	ELATNLNVGTSSSAASSLK	1	1	1	O14497		0	0	5.893e-06	4.55344	0	2	1849.96	14.6697	0
	High		#N/A	3.46117	IERGEDPPPDIFAAADSK	1	1	1	O14497		0	0	7.301e-08	4.36842	0	3	1927.95	15.0505	1
	High		#N/A	3.08372	NPQmPQYSSPQPGSALSPR	1	1	1	O14497	M4(Oxidation)	0	0	1.572e-05	4.27415	0	2	2057.98	13.6197	0
	High		#N/A	-1.12338	AAAGQESEGPAVGPPQPLGK	1	1	1	O14497		0	0	0.001535	4.24605	0	2	1860.94	13.7892	0
	High		#N/A	1.56627	mSYEPNKDPYGSmR	1	1	1	O14497	M1(Oxidation); M13(Oxidation)	0	0	0.003997	4.11559	0	3	1706.72	12.0185	1
	High		#N/A	0.811483	YPPQQQQQQQQR	4	1	1	O14497		0	0	0.0009875	4.09836	0	3	1556.76	10.4849	0
	High		#N/A	3.89351	AGPPVPASHIAPAPVQPPmIR	1	1	1	O14497	M19(Oxidation)	0	0	0.002897	3.8734	0	3	2119.16	14.6993	0
	High		#N/A	3.46901	GPSPSPVGSPASVAQSR	1	1	1	O14497		0	0	0.004466	3.85799	0	2	1580.81	13.0648	0
	High		#N/A	1.81311	AAGPGLGNVAMGPR	1	1	1	O14497		0	0	0.001215	3.11589	0	2	1267.66	14.4557	0
	High		#N/A	0.828865	IGGGDTTEHIQTHFESK	1	1	1	O14497		0	0	0.00256	3.09412	0	3	1856.88	12.8319	0
	High		#N/A	3.11758	AmGmTNLPAVGR	1	1	1	O14497	M2(Oxidation); M4(Oxidation)	0	0	0.005423	2.89586	0	2	1249.61	13.1214	0
	High		#N/A	2.10528	HDSYGNQFSTQGTPSGSPFPSQQTTmYQQQQQNYK	2	1	1	O14497	M26(Oxidation)	0	0.003	0.01245	3.25567	0	4	4011.76	14.4138	0
	High		#N/A	3.6998	QHYPYGGPYDR	1	1	1	O14497		0	0.003	0.007752	3.22959	0	3	1352.61	12.9787	0
	High		#N/A	2.26187	VDENHSEFTLYESR	1	1	1	O14497		0	0.003	0.02708	3.19415	0	3	1725.78	14.5184	0
	High		#N/A	1.13502	ANHEGSWPSHGTR	1	1	1	O14497		0	0.003	0.008878	2.82403	0	3	1435.65	10.9984	0
	High		#N/A	0.785394	FPPPQELSQDSFGSQASSAPSmTSSK	1	1	1	O14497	M22(Oxidation)	0	0.006	0.08832	4.14124	0	3	2714.23	14.988	0
	High		#N/A	3.56074	YLAFTEEK	1	1	1	O14497		0	0.006	0.08732	2.16836	0	2	1000.5	14.7312	0
	High		#N/A	9.49366	KHVTTAEGTPGTTDqEGPPPDGPPEKR	1	1	1	O14497	Q15(Deamidated)	0	0.006	0.07753	2.07316	0	4	2800.37	11.5202	2
	Medium		#N/A	3.0397	YPPQqQQQQQQR	3	1	1	O14497	Q5(Deamidated)	0	0.032	0.2634	3.86144	0	3	1557.75	10.9754	0
	Medium		#N/A	3.39394	EIGGLTQVNK	1	1	1	O14497		0	0.04	0.3511	2.47305	0	2	1058.59	13.3719	0
Q00839	Heterogeneous nuclear ribonucleoprotein U	HNRNPU	301.379	90.528	80.3339	27.27	1	17	17	23	nucleotide binding; DNA binding; RNA binding; protein binding	nucleus; organelle lumen; spliceosomal complex; cytoplasm; cell surface	metabolic process; regulation of biological process	Pf00622	3192	[GO:0000166]; GO:0036094; GO:1901265; GO:0005488; GO:0097159; GO:1901363; GO:0003674 [GO:0000398]; GO:0000377; GO:0006397; GO:0000375; GO:0006396; GO:0016071; GO:0008380; GO:0010467; GO:0016070; GO:0043170; GO:0044260; GO:0090304; GO:0071704; GO:0044237; GO:0006139; GO:0008152; GO:0009987; GO:0006725; GO:0034641; GO:0044238; GO:0046483; GO:1901360; GO:0008150; GO:0006807 [GO:0003676]; GO:0097159;…	825	5.99854
	A2		#N/A	ΔM [ppm]	Sequence	# PSMs	# Proteins	# Protein Groups	Protein Group Accessions	Modifications	ΔCn	q-Value	PEP	XCorr	Probability	Charge	MH+ [Da]	RT [min]	# Missed Cleavages
	High		#N/A	3.50705	LQAALDDEEAGGRPAmEPGnGSLDLGGDSAGR	2	1	1	Q00839	M16(Oxidation); N20(Deamidated)	0	0	3.921e-05	5.82724	0	3	3143.43	14.6126	0
	High		#N/A	5.4755	EKPYFPIPEEYTFIQNVPLEDR	1	1	1	Q00839		0	0	5.313e-06	5.14635	0	3	2724.37	17.5612	0
	High		#N/A	1.7624	LQAALDDEEAGGRPAmEPGNGSLDLGGDSAGR	1	1	1	Q00839	M16(Oxidation)	0	0	0.005201	5.12562	0	3	3142.44	14.5013	0
	High		#N/A	3.61991	LQAALDDEEAGGRPAMEPGNGSLDLGGDSAGR	1	1	1	Q00839		0	0	0.002492	4.85119	0	3	3126.45	15.0035	0
	High		#N/A	3.11913	GNFTLPEVAEcFDEITYVELQK	1	1	1	Q00839	C11(Carbamidomethyl)	0	0	0.003071	4.42384	0	3	2602.25	19.1985	0
	High		#N/A	3.57822	NFILDQTNVSAAAQR	1	1	1	Q00839		0	0	1.17e-05	4.36987	0	2	1647.85	15.4722	0
	High		#N/A	1.68819	TcNcETEDYGEK	1	1	1	Q00839	C2(Carbamidomethyl); C4(Carbamidomethyl)	0	0	0.0001061	4.10003	0	2	1505.55	11.4622	0
	High		#N/A	3.12888	SPQPPVEEEDEHFDDTVVcLDTYNcDLHFK	1	1	1	Q00839	C19(Carbamidomethyl); C25(Carbamidomethyl)	0	0	0.0001707	3.76125	0	4	3635.57	16.3789	0
	High		#N/A	2.59341	LLEQYKEESK	1	1	1	Q00839		0	0	0.002073	3.72891	0	2	1266.66	12.2724	1
	High		#N/A	3.52303	nGQDLGVAFK	2	1	1	Q00839	N1(Deamidated)	0	0	0.004415	3.02888	0	2	1049.53	15.1633	0
	High		#N/A	-0.0990205	VSELKEELKK	2	1	1	Q00839		0	0	0.004932	2.94535	0	2	1202.7	11.6799	2
	High		#N/A	1.18733	KAVVVcPK	1	1	1	Q00839	C6(Carbamidomethyl)	0	0	0.006414	2.12405	0	2	900.535	10.9584	1
	High		#N/A	2.53647	KAEGGGGGGRPGAPAAGDGK	1	1	1	Q00839		0	0.003	0.008584	4.05065	0	3	1666.83	9.70418	1
	High		#N/A	1.59687	AEGGGGGGRPGAPAAGDGK	1	1	1	Q00839		0	0.003	0.008973	3.11095	0	3	1538.73	10.1156	0
	High		#N/A	2.842	VSELKEELK	1	1	1	Q00839		0	0.003	0.01259	2.96402	0	2	1074.61	12.5201	1
	High		#N/A	2.73394	SSGPTSLFAVTVAPPGAR	1	1	1	Q00839		0	0.003	0.02053	2.56837	0	2	1714.92	16.6954	0
	High		#N/A	2.41173	LLEQYKEESKK	1	1	1	Q00839		0	0.003	0.008768	2.56452	0	3	1394.76	11.6937	2
	High		#N/A	2.28003	FIEIAAR	1	1	1	Q00839		0	0.003	0.008919	2.27764	0	2	819.474	14.5445	0
	Medium		#N/A	1.90335	NGQDLGVAFK	1	1	1	Q00839		0	0.027	0.2513	3.04714	0	2	1048.54	14.5062	0
	Medium		#N/A	3.7779	DIDIHEVR	1	1	1	Q00839		0	0.037	0.2726	2.65152	0	2	996.515	13.3114	0
Q8TAQ2	SWI/SNF complex subunit SMARCC2	SMARCC2	37.8659	132.797	60.2707	16.14	1	10	16	19	DNA binding; protein binding	nucleus; organelle lumen	cell organization and biogenesis; metabolic process; regulation of biological process; development	Pf04433	6601	[GO:0003677]; GO:0003676; GO:0097159; GO:1901363; GO:0005488; GO:0003674 [GO:0003682]; GO:0005488; GO:0003674 [GO:0003713]; GO:0003712; GO:0000989; GO:0000988; GO:0003674 [GO:0005515]; GO:0005488; GO:0003674 [GO:0005634]; GO:0043231; GO:0043227; GO:0043229; GO:0043226; GO:0044424; GO:0005575; GO:0005622; GO:0044464; GO:0005623 [GO:0005730]; GO:0031981; GO:0043232; GO:0044428; GO:0070013; GO:00432…	1214	5.69385
	A2		#N/A	ΔM [ppm]	Sequence	# PSMs	# Proteins	# Protein Groups	Protein Group Accessions	Modifications	ΔCn	q-Value	PEP	XCorr	Probability	Charge	MH+ [Da]	RT [min]	# Missed Cleavages
	High		#N/A	-1.10047	ADPAFGLESSGIAGTTSDEPERIEESGNDEAR	1	1	1	Q8TAQ2		0	0	1.494e-10	5.90082	0	3	3307.48	15.4054	1
	High		#N/A	3.75479	SLSSLVVQLLQFQEEVFGK	2	1	1	Q8TAQ2		0	0	1.465e-06	5.50006	0	3	2151.18	21.2558	0
	High		#N/A	3.6253	LNPQEYLTSTAcR	1	2	2	Q8TAQ2;Q92922	C12(Carbamidomethyl)	0	0	0.006126	4.05809	0	2	1552.75	15.1701	0
	High		#N/A	0.780808	GHREEEQEDLTK	1	1	1	Q8TAQ2		0	0	0.00469	4.01486	0	3	1470.68	10.4247	1
	High		#N/A	-2.0626	mKEEVPTALVEAHVR	1	1	1	Q8TAQ2	M1(Oxidation)	0	0	9.197e-05	3.64722	0	3	1724.9	14.0975	1
	High		#N/A	3.90637	HFEELETImDR	2	2	2	Q8TAQ2;Q92922	M9(Oxidation)	0	0.003	0.02002	3.6778	0	2	1435.66	14.294	0
	High		#N/A	0.519934	HLAAVEER	1	2	2	Q8TAQ2;Q92922		0	0.003	0.00913	2.83607	0	2	924.49	11.1081	0
	High		#N/A	0.986048	EGGGAIEEEAK	1	1	1	Q8TAQ2		0	0.003	0.01016	2.73199	0	2	1089.51	11.6629	0
	High		#N/A	3.83079	SKTPEIYLAYR	2	2	2	Q8TAQ2;Q92922		0	0.003	0.009778	2.47726	0	3	1340.73	14.7762	1
	High		#N/A	1.76527	TQDEcILHFLR	1	2	2	Q8TAQ2;Q92922	C5(Carbamidomethyl)	0	0.003	0.01316	2.4337	0	3	1431.71	16.295	0
	High		#N/A	1.26111	EVVESEGER	1	1	1	Q8TAQ2		0	0.003	0.01083	2.27357	0	2	1033.48	11.0007	0
	High		#N/A	2.27673	TLTDEVNSPDSDRR	1	1	1	Q8TAQ2		0	0.003	0.008594	1.72015	0	3	1604.75	12.2587	1
	High		#N/A	3.71971	NFmIDTYR	1	2	2	Q8TAQ2;Q92922	M3(Oxidation)	0	0.006	0.08517	2.61791	0	2	1075.49	14.7644	0
	High		#N/A	3.49694	TPQQTSASQQmLNFPDKGK	1	1	1	Q8TAQ2	M11(Oxidation)	0	0.009	0.08977	3.31119	0	3	2122.03	13.0438	1
	Medium		#N/A	2.17354	EVVESEGERK	1	1	1	Q8TAQ2		0	0.019	0.2194	2.15033	0	2	1161.58	10.1254	1
	Medium		#N/A	1.70665	EGGGAIEEEAKEK	1	1	1	Q8TAQ2		0	0.039	0.3091	2.83238	0	2	1346.65	11.5761	1
Q8WWM7-6	Isoform 6 of Ataxin-2-like protein	ATXN2L	63.9414	102.831	31.2908	15.39	8	10	10	11				Pf06741; Pf09770			968	8.63135
	A2		#N/A	ΔM [ppm]	Sequence	# PSMs	# Proteins	# Protein Groups	Protein Group Accessions	Modifications	ΔCn	q-Value	PEP	XCorr	Probability	Charge	MH+ [Da]	RT [min]	# Missed Cleavages
	High		#N/A	0.753587	GPHHLDnSSPGPGSEAR	1	8	1	Q8WWM7-6	N7(Deamidated)	0	0	7.376e-06	4.0443	0	3	1715.77	10.8209	0
	High		#N/A	0.651444	GPHHLDNSSPGPGSEAR	1	8	1	Q8WWM7-6		0	0	5.372e-05	2.95181	0	3	1714.79	10.5781	0
	High		#N/A	2.81146	FNEENYGVK	1	8	1	Q8WWM7-6		0	0.003	0.04276	2.5919	0	2	1099.51	13.1882	0
	High		#N/A	0.496451	IAmENDDGRTEEEK	1	8	1	Q8WWM7-6	M3(Oxidation)	0	0.003	0.01926	2.56642	0	3	1652.71	10.3344	1
	High		#N/A	2.70045	EIESSPQYR	1	8	1	Q8WWM7-6		0	0.003	0.01005	2.17921	0	2	1108.53	12.0529	0
	High		#N/A	3.5485	GEDKDEGPVAEQVK	1	8	1	Q8WWM7-6		0	0.006	0.06042	2.87391	0	3	1500.72	11.7352	1
	High		#N/A	1.13908	STSTPTSPGPR	1	8	1	Q8WWM7-6		0	0.006	0.05812	2.46838	0	2	1087.54	10.9269	0
	Medium		#N/A	3.47935	TLSSPSNRPSGETSVPPPPAVGR	1	8	1	Q8WWM7-6		0	0.017	0.1525	2.64779	0	3	2290.19	13.1904	0
	Medium		#N/A	1.20891	GEDKDEGPVAEQVKK	1	8	1	Q8WWM7-6		0	0.019	0.183	3.6525	0	3	1628.81	11.0841	2
	Medium		#N/A	1.9809	VPGLQNEQK	1	8	1	Q8WWM7-6		0	0.019	0.2289	2.55008	0	2	1012.54	12.2243	0
	Medium		#N/A	-0.597187	TESVSDKEDKPPLAPSGGTEGPEQPPPPcPSQTGSPPVGLIK	1	8	1	Q8WWM7-6	C29(Carbamidomethyl)	0	0.04	0.3379	2.76453	0	4	4265.09	14.7195	1
Q9ULV3-5	Isoform 5 of Cip1-interacting zinc finger protein	CIZ1	47.7048	88.4648	19.0771	10.79	5	6	6	6	protein binding; metal ion binding	nucleus; membrane	metabolic process; regulation of biological process	Pf12171	25792	[GO:0003676]; GO:0097159; GO:1901363; GO:0005488; GO:0003674 [GO:0005515]; GO:0005488; GO:0003674 [GO:0005634]; GO:0043231; GO:0043227; GO:0043229; GO:0043226; GO:0044424; GO:0005575; GO:0005622; GO:0044464; GO:0005623 [GO:0008270]; GO:0046914; GO:0046872; GO:0043169; GO:0043167; GO:0005488; GO:0003674 [GO:0016021]; GO:0031224; GO:0044425; GO:0005575; GO:0016020 [GO:0030332]; GO:0005515; GO:00054…	797	6.03662
	A2		#N/A	ΔM [ppm]	Sequence	# PSMs	# Proteins	# Protein Groups	Protein Group Accessions	Modifications	ΔCn	q-Value	PEP	XCorr	Probability	Charge	MH+ [Da]	RT [min]	# Missed Cleavages
	High		#N/A	3.65873	TPAPEPEPcEASELPAKR	1	5	1	Q9ULV3-5	C9(Carbamidomethyl)	0	0	0.001947	3.90087	0	3	1978.96	13.0362	1
	High		#N/A	3.18613	QVQPQLQQEAEPQK	1	5	1	Q9ULV3-5		0	0	0.006123	3.06214	0	2	1650.85	12.6201	0
	High		#N/A	3.15161	SSEEPTEKEPPGQLQVK	1	5	1	Q9ULV3-5		0	0.003	0.0375	3.33762	0	3	1882.95	12.4935	1
	High		#N/A	2.1454	IPSTDTQVQPK	1	5	1	Q9ULV3-5		0	0.003	0.008	3.25771	0	2	1213.64	12.0005	0
	High		#N/A	3.48172	VTILQSSDSR	1	5	1	Q9ULV3-5		0	0.003	0.01007	2.97036	0	2	1105.59	13.3739	0
	Medium		#N/A	3.52485	QVQPQVQPQAHSQPPR	1	5	1	Q9ULV3-5		0	0.019	0.2263	2.54837	0	3	1824.95	11.6033	0
P51532-5	Isoform 5 of Transcription activator BRG1	SMARCA4	24.73	181.147	14.6244	3.91	6	5	5	5	DNA binding; protein binding; catalytic activity; nucleotide binding	chromosome; nucleus; organelle lumen	metabolic process; regulation of biological process; cell organization and biogenesis; cell differentiation; development; cell growth; cell communication; response to stimulus	Pf00176; Pf00270; Pf00271; Pf00439; Pf07529; Pf07533; Pf08880; Pf11496	6597	[GO:0000122]; GO:0006357; GO:0006366; GO:0045892; GO:0006355; GO:0006351; GO:0010629; GO:1902679; GO:2000113; GO:0010468; GO:2000112; GO:2001141; GO:0010467; GO:0032774; GO:0034645; GO:0010605; GO:0010558; GO:0031327; GO:0051253; GO:0060255; GO:0010556; GO:0031326; GO:0051252; GO:0043170; GO:0009059; GO:0016070; GO:0034654; GO:0044249; GO:0044260; GO:0009892; GO:0009890; GO:0031324; GO:0045934; G…	1613	7.98682
	A2		#N/A	ΔM [ppm]	Sequence	# PSMs	# Proteins	# Protein Groups	Protein Group Accessions	Modifications	ΔCn	q-Value	PEP	XCorr	Probability	Charge	MH+ [Da]	RT [min]	# Missed Cleavages
	High		#N/A	3.02342	LAYLLQQTDEYVANLTELVR	1	6	1	P51532-5		0	0	0.0006079	3.68825	0	3	2352.25	19.6464	0
	High		#N/A	3.03156	FNVLLTTYEYIIK	1	6	1	P51532-5		0	0	0.001675	3.60584	0	2	1616.9	19.1089	0
	High		#N/A	1.45776	LTcEEEEEK	1	6	1	P51532-5	C3(Carbamidomethyl)	0	0.003	0.03285	2.93057	0	2	1166.49	10.949	0
	High		#N/A	-0.572747	LTQVLNTHYVAPR	1	6	1	P51532-5		0	0.003	0.01256	2.39055	0	3	1511.83	13.9275	0
	High		#N/A	1.2087	IGQQNEVR	1	6	1	P51532-5		0	0.006	0.08832	2.0092	0	2	943.497	10.8899	0
F5H1C4	Cohesin subunit SA-1	STAG1	15.786	96.6076	13.7125	5.23	3	2	2	3	receptor activity	membrane		Pf05424		[GO:0004872]; GO:0003674 [GO:0005488]; GO:0003674 [GO:0009405]; GO:0051704; GO:0008150 [GO:0016021]; GO:0031224; GO:0044425; GO:0005575; GO:0016020	842	5.19873
	A2		#N/A	ΔM [ppm]	Sequence	# PSMs	# Proteins	# Protein Groups	Protein Group Accessions	Modifications	ΔCn	q-Value	PEP	XCorr	Probability	Charge	MH+ [Da]	RT [min]	# Missed Cleavages
	High		#N/A	3.02105	TLILSLQQLFNELVQEQGPNLDR	2	3	1	F5H1C4		0	0	6.144e-08	5.82989	0	3	2668.44	20.5832	0
	Medium		#N/A	5.93157	GQEYPPPNLAFLEVLSEFSSK	1	3	1	F5H1C4		0	0.027	0.2468	2.87786	0	3	2352.19	19.8391	0
P15924	Desmoplakin	DSP	57.9377	331.569	9.8993	1.32	1	4	4	4	catalytic activity; motor activity; protein binding; structural molecule activity	chromosome; nucleus; organelle lumen; cytoskeleton; extracellular; cytoplasm; mitochondrion; membrane	cell organization and biogenesis; development; metabolic process; cell death; cell division; reproduction; regulation of biological process; cell differentiation; cellular component movement; response to stimulus; cell communication	Pf00038; Pf00681; Pf01540; Pf01576; Pf02463; Pf04111; Pf04156; Pf05483; Pf05557; Pf05622; Pf06008; Pf06160; Pf06637; Pf07888; Pf08317; Pf10174; Pf12072; Pf12128	1832	[GO:0000226]; GO:0007010; GO:0007017; GO:1902589; GO:0006996; GO:0044763; GO:0009987; GO:0016043; GO:0044699; GO:0008150; GO:0071840 [GO:0000795]; GO:0000794; GO:0044454; GO:0000228; GO:0000793; GO:0044427; GO:0044428; GO:0005694; GO:0031981; GO:0044446; GO:0005634; GO:0043232; GO:0070013; GO:0043229; GO:0044422; GO:0044424; GO:0043231; GO:0043228; GO:0043233; GO:0043226; GO:0005575; GO:0005622; …	2871	6.81494
	A2		#N/A	ΔM [ppm]	Sequence	# PSMs	# Proteins	# Protein Groups	Protein Group Accessions	Modifications	ΔCn	q-Value	PEP	XCorr	Probability	Charge	MH+ [Da]	RT [min]	# Missed Cleavages
	High		#N/A	1.89467	YEVTSGGGGTSR	1	1	1	P15924		0	0	0.006343	2.90251	0	2	1170.54	11.4293	0
	High		#N/A	1.18799	ANSSATETINK	1	1	1	P15924		0	0.003	0.02866	2.84124	0	2	1135.56	10.8706	0
	High		#N/A	1.62049	STLEAETR	1	1	1	P15924		0	0.003	0.02006	1.94547	0	2	906.454	11.4987	0
	High		#N/A	2.89095	LEDELNR	1	1	1	P15924		0	0.006	0.08019	2.21007	0	2	888.445	12.536	0
P14923	Junction plakoglobin	JUP	86.7299	81.6927	9.40365	5.64	1	3	3	4	structural molecule activity; protein binding	nucleus; cytoplasm; cytosol; cytoskeleton; membrane; extracellular	metabolic process; regulation of biological process; cell organization and biogenesis; cell communication; cell differentiation; development; response to stimulus; cellular component movement; cell proliferation; transport; cell death; reproduction	Pf00514	3728	[GO:0000122]; GO:0006357; GO:0006366; GO:0045892; GO:0006355; GO:0006351; GO:0010629; GO:1902679; GO:2000113; GO:0010468; GO:2000112; GO:2001141; GO:0010467; GO:0032774; GO:0034645; GO:0010605; GO:0010558; GO:0031327; GO:0051253; GO:0060255; GO:0010556; GO:0031326; GO:0051252; GO:0043170; GO:0009059; GO:0016070; GO:0034654; GO:0044249; GO:0044260; GO:0009892; GO:0009890; GO:0031324; GO:0045934; G…	745	6.13818
	A2		#N/A	ΔM [ppm]	Sequence	# PSMs	# Proteins	# Protein Groups	Protein Group Accessions	Modifications	ΔCn	q-Value	PEP	XCorr	Probability	Charge	MH+ [Da]	RT [min]	# Missed Cleavages
	High		#N/A	3.01874	LNTIPLFVQLLYSSVENIQR	2	1	1	P14923		0	0	0.0009804	3.71726	0	3	2347.31	21.0473	0
	High		#N/A	1.40112	ISEDKNPDYR	1	1	1	P14923		0	0.003	0.009713	1.28276	0	3	1236.59	11.0736	1
	Medium		#N/A	8.56314	LLnDEDPVVVTK	1	1	1	P14923	N3(Deamidated)	0	0.032	0.2616	2.47366	0	2	1342.72	14.5651	0
Q9UQE7	Structural maintenance of chromosomes protein 3	SMC3	29.6858	141.454	8.7349	2.63	1	2	2	2	nucleotide binding; catalytic activity; motor activity; protein binding	chromosome; nucleus; organelle lumen; cytoskeleton; extracellular; cytoplasm; cytosol	cell division; metabolic process; regulation of biological process; response to stimulus; cell organization and biogenesis; reproduction; cell communication; cell differentiation	Pf02463; Pf06470; Pf10168; Pf12128	9126	[GO:0000087]; GO:0000279; GO:0022403; GO:0022402; GO:0007049; GO:0044763; GO:0009987; GO:0044699; GO:0008150 [GO:0000166]; GO:0036094; GO:1901265; GO:0005488; GO:0097159; GO:1901363; GO:0003674 [GO:0000236]; GO:0022403; GO:0022402; GO:0007049; GO:0044763; GO:0009987; GO:0044699; GO:0008150 [GO:0000278]; GO:0007049; GO:0044763; GO:0009987; GO:0044699; GO:0008150 [GO:0000775]; GO:0032993; GO:004442…	1217	7.18115
	A2		#N/A	ΔM [ppm]	Sequence	# PSMs	# Proteins	# Protein Groups	Protein Group Accessions	Modifications	ΔCn	q-Value	PEP	XCorr	Probability	Charge	MH+ [Da]	RT [min]	# Missed Cleavages
	High		#N/A	0.767828	KLEQcNTELKK	1	1	1	Q9UQE7	C5(Carbamidomethyl)	0	0	0.001165	3.31559	0	3	1390.74	10.6337	2
	High		#N/A	1.13052	KGDVEGSQSQDEGEGSGESER	1	1	1	Q9UQE7		0	0.003	0.0329	5.41931	0	3	2166.9	10.3642	1
Q6NY19-2	Isoform 2 of KN motif and ankyrin repeat domain-containing protein 3	KANK3	3.5853	85.8409	6.08516	2.68	2	2	2	2	protein binding			Pf00023; Pf12075; Pf12796	256949	[GO:0005515]; GO:0005488; GO:0003674	821	5.021
	A2		#N/A	ΔM [ppm]	Sequence	# PSMs	# Proteins	# Protein Groups	Protein Group Accessions	Modifications	ΔCn	q-Value	PEP	XCorr	Probability	Charge	MH+ [Da]		RT [min]	# Missed Cleavages
	High		#N/A	1.57821	EAAEEAAAGAR	1	2	1	Q6NY19-2		0	0	4.641e-05	3.36042	0	2	1045.49		11.0806	0
	High		#N/A	1.24246	EAGAQAVPETR	1	2	1	Q6NY19-2		0	0.003	0.01451	2.72474	0	2	1128.57		11.5459	0
Skin & Saliva-related proteins (proposed contaminants)
Q86YZ3	Hornerin	HRNR	0.0135	282.228	12.8303	4.25	1	3	3	5	catalytic activity; metal ion binding	cytoskeleton; extracellular	metabolic process; development; cell differentiation		388697	[GO:0001533]; GO:0005856; GO:0043232; GO:0043228; GO:0043229; GO:0043226; GO:0044424; GO:0005575; GO:0005622; GO:0044464; GO:0005623 [GO:0004640]; GO:0016861; GO:0016860; GO:0016853; GO:0003824; GO:0003674 [GO:0005509]; GO:0046872; GO:0043169; GO:0043167; GO:0005488; GO:0003674 [GO:0006568]; GO:0006586; GO:0009072; GO:1901605; GO:0006576; GO:0042430; GO:0006520; GO:0006725; GO:1901360; GO:0044106…	2850	10.0376
	A2		#N/A	ΔM [ppm]	Sequence	# PSMs	# Proteins	# Protein Groups	Protein Group Accessions	Modifications	ΔCn	q-Value	PEP	XCorr	Probability	Charge	MH+ [Da]	RT [min]	# Missed Cleavages
	High		#N/A	2.25953	GEQHGSSSGSSSSYGQHGSGSR	1	1	1	Q86YZ3		0	0	0.0003497	4.52529	0	3	2122.88	9.48498	0
	High		#N/A	2.1178	QSLGHGqHGSGSGQSPSPSR	2	1	1	Q86YZ3	Q7(Deamidated)	0	0.003	0.01259	2.91992	0	3	1948.89	10.0649	0
	High		#N/A	2.15647	GSGSGQSPSSGQHGTGFGR	1	1	1	Q86YZ3		0	0.003	0.02862	2.26365	0	3	1747.78	11.195	0
	Medium		#N/A	1.84057	QSLGHGQHGSGSGQSPSPSR	1	1	1	Q86YZ3		0	0.037	0.2785	3.12149	0	3	1947.91	9.86533	0
P81605	Dermcidin	DCD	0	11.2768	5.89913	20	2	2	2	2	catalytic activity	extracellular	metabolic process; defense response; response to stimulus		117159	[GO:0005576]; GO:0005575 [GO:0006508]; GO:0016485; GO:0051604; GO:0010467; GO:0019538; GO:0043170; GO:0044238; GO:0071704; GO:0008152; GO:0008150 [GO:0008233]; GO:0016787; GO:0003824; GO:0003674 [GO:0016787]; GO:0003824; GO:0003674 [GO:0031640]; GO:0001906; GO:0044364; GO:0008150; GO:0035821; GO:0051704; GO:0065008; GO:0065007 [GO:0042742]; GO:0009617; GO:0098542; GO:0051707; GO:0006952; GO:00432…	110	6.53662
	A2		#N/A	ΔM [ppm]	Sequence	# PSMs	# Proteins	# Protein Groups	Protein Group Accessions	Modifications	ΔCn	q-Value	PEP	XCorr	Probability	Charge	MH+ [Da]	RT [min]	# Missed Cleavages
	High		#N/A	3.64443	DAVEDLESVGK	1	2	1	P81605		0	0	0.002797	2.90277	0	2	1161.57	15.1204	0
	High		#N/A	2.21871	ENAGEDPGLAR	1	2	1	P81605		0	0.003	0.008707	2.99636	0	2	1128.53	11.9334	0
		SMARCC1
Proposed contaminants - other (no RNA)
Q6UWP8	Suprabasin	SBSN	0.3215	60.5046	7.85808	15.25	1	2	2	2		extracellular; cytoplasm			374897	[GO:0005576]; GO:0005575 [GO:0005737]; GO:0044424; GO:0005622; GO:0044464; GO:0005575; GO:0005623 [GO:0070062]; GO:0031988; GO:0065010; GO:0031982; GO:0043227; GO:0043230; GO:0043226; GO:0044421; GO:0005575; GO:0005576	590	7.00537
	A2		#N/A	ΔM [ppm]	Sequence	# PSMs	# Proteins	# Protein Groups	Protein Group Accessions	Modifications	ΔCn	q-Value	PEP	XCorr	Probability	Charge	MH+ [Da]	RT [min]	# Missed Cleavages
	High		#N/A	0.995081	FGQGVHHAAGQAGNEAGR	1	1	1	Q6UWP8		0	0	3.111e-05	4.24933	0	3	1763.83	10.81	0
	High		#N/A	0.934468	FGQGAHHAAGQAGNEAGR	1	1	1	Q6UWP8		0	0	3.082e-05	3.60874	0	3	1735.8	10.1956	0
20-25 kDa
Unspecific proteins
Q06830	Peroxiredoxin-1	PRDX1	753.885	22.0963	13.4569	27.64	1	5	5	5	antioxidant activity; catalytic activity; protein binding; RNA binding	extracellular; nucleus; chromosome; organelle lumen; cytoplasm; mitochondrion; cytosol	response to stimulus; development; cell proliferation; metabolic process; cell communication; regulation of biological process; defense response; transport	Pf00578; Pf08534; Pf10417	5052	[GO:0000302]; GO:0006979; GO:1901700; GO:0006950; GO:0042221; GO:0050896; GO:0008150 [GO:0001501]; GO:0048731; GO:0007275; GO:0048856; GO:0044707; GO:0044767; GO:0032502; GO:0032501; GO:0044699; GO:0008150 [GO:0001895]; GO:0001894; GO:0048871; GO:0060249; GO:0042592; GO:0044707; GO:0065008; GO:0032501; GO:0044699; GO:0065007; GO:0008150 [GO:0004601]; GO:0016209; GO:0016684; GO:0003674; GO:0016491…	199	8.1333
	A2		#N/A	ΔM [ppm]	Sequence	# PSMs	# Proteins	# Protein Groups	Protein Group Accessions	Modifications	ΔCn	q-Value	PEP	XCorr	Probability	Charge	MH+ [Da]	RT [min]	# Missed Cleavages
	High		#N/A	2.71109	HGEVcPAGWKPGSDTIKPDVQK	1	1	1	Q06830	C5(Carbamidomethyl)	0	0	0.3188	4.17486	0	3	2406.19	13.362	0
	High		#N/A	3.01947	TIAQDYGVLK	1	1	1	Q06830		0	0	0.3296	2.87176	0	2	1107.61	14.9119	0
	High		#N/A	1.66026	DISLSDYK	1	1	1	Q06830		0	0	0.4621	2.34965	0	2	940.464	14.6986	0
	High		#N/A	-2.51827	ADEGISFR	1	1	1	Q06830		0	0	0.4825	2.18211	0	2	894.429	14.0851	0
	Medium		#N/A	1.62721	SVDETLR	1	1	1	Q06830		0	0.04	0.5638	1.87849	0	2	819.422	12.2565	0
H3BMH2	Ras-related protein Rab-11A (Fragment)	RAB11A	219.955	17.6571	8.59412	19.35	7	3	3	3	nucleotide binding		cell communication; regulation of biological process; response to stimulus; transport	Pf00025; Pf00071; Pf08477		[GO:0000166]; GO:0036094; GO:1901265; GO:0005488; GO:0097159; GO:1901363; GO:0003674 [GO:0005525]; GO:0032550; GO:0032561; GO:0035639; GO:0001883; GO:0032549; GO:0019001; GO:0032555; GO:0043168; GO:1901265; GO:0001882; GO:0017076; GO:0032553; GO:0043167; GO:0097159; GO:1901363; GO:0036094; GO:0097367; GO:0000166; GO:0005488; GO:0003674 [GO:0005622]; GO:0044464; GO:0005575; GO:0005623 [GO:0007264]…	155	8.33838
	A2		#N/A	ΔM [ppm]	Sequence	# PSMs	# Proteins	# Protein Groups	Protein Group Accessions	Modifications	ΔCn	q-Value	PEP	XCorr	Probability	Charge	MH+ [Da]	RT [min]	# Missed Cleavages
	High		#N/A	1.83773	AQIWDTAGQER	1	7	1	H3BMH2		0	0	0.1921	3.52422	0	2	1274.61	14.3804	0
	High		#N/A	0.413613	VVLIGDSGVGK	1	7	1	H3BMH2		0	0	0.3393	2.86582	0	2	1043.61	14.6212	0
	Medium		#N/A	0.977643	AITSAYYR	1	7	1	H3BMH2		0	0.045	0.5731	2.20408	0	2	944.485	13.4619	0
F8VWC5	60S ribosomal protein L18	RPL18	999.082	18.08	7.53897	13.84	5	2	2	2	RNA binding; structural molecule activity	nucleus; organelle lumen; cytoplasm; cytosol; ribosome	metabolic process; cell organization and biogenesis; transport	Pf00828	6141	[GO:0000184]; GO:0000956; GO:0006402; GO:0006401; GO:0016071; GO:0016070; GO:0034655; GO:0044265; GO:0044260; GO:0090304; GO:0006139; GO:0019439; GO:0044270; GO:0046700; GO:1901361; GO:0009057; GO:0044248; GO:0043170; GO:0044237; GO:0006725; GO:0034641; GO:0044238; GO:0046483; GO:1901360; GO:1901575; GO:0009056; GO:0071704; GO:0008152; GO:0009987; GO:0006807; GO:0008150 [GO:0003723]; GO:0003676; …	159	11.8394
	A2		#N/A	ΔM [ppm]	Sequence	# PSMs	# Proteins	# Protein Groups	Protein Group Accessions	Modifications	ΔCn	q-Value	PEP	XCorr	Probability	Charge	MH+ [Da]	RT [min]	# Missed Cleavages
	High		#N/A	2.26606	TNSTFNQVVLK	1	5	1	F8VWC5		0	0	0.5341	3.84516	0	2	1250.68	14.8128	0
	High		#N/A	1.95899	GcGTVLLSGPR	1	5	1	F8VWC5	C2(Carbamidomethyl)	0	0	0.533	3.69382	0	2	1116.59	14.4081	0
P61026	Ras-related protein Rab-10	RAB10	137.867	22.5266	6.5045	11.5	1	2	2	2	nucleotide binding; catalytic activity; protein binding	cytoplasm; nucleus; endosome; endoplasmic reticulum; membrane; Golgi; extracellular	metabolic process; transport; cell communication; regulation of biological process; response to stimulus; cell differentiation; cell organization and biogenesis; development; cell division; cell proliferation	Pf00025; Pf00071; Pf04670; Pf08477	10890	[GO:0000145]; GO:0043234; GO:0044448; GO:0032991; GO:0005938; GO:0044444; GO:0005575; GO:0071944; GO:0005737; GO:0044424; GO:0044464; GO:0005622; GO:0005623 [GO:0000166]; GO:0036094; GO:1901265; GO:0005488; GO:0097159; GO:1901363; GO:0003674 [GO:0003924]; GO:0017111; GO:0016462; GO:0016818; GO:0016817; GO:0016787; GO:0003824; GO:0003674 [GO:0005525]; GO:0032550; GO:0032561; GO:0035639; GO:0001883…	200	8.38232
	A2		#N/A	ΔM [ppm]	Sequence	# PSMs	# Proteins	# Protein Groups	Protein Group Accessions	Modifications	ΔCn	q-Value	PEP	XCorr	Probability	Charge	MH+ [Da]	RT [min]	# Missed Cleavages
	High		#N/A	0.68902	NIDEHANEDVER	1	1	1	P61026		0	0	0.1483	3.71811	0	2	1440.64	11.5965	0
	High		#N/A	1.26741	LLLIGDSGVGK	1	1	1	P61026		0	0	0.367	2.78639	0	2	1071.64	16.0979	0
P47914	60S ribosomal protein L29	RPL29	289.767	17.7411	5.76242	14.47	1	2	2	2	RNA binding; structural molecule activity	cytoplasm; cytosol; ribosome	metabolic process; cell organization and biogenesis; transport; development; reproduction	Pf01779	6159	[GO:0000184]; GO:0000956; GO:0006402; GO:0006401; GO:0016071; GO:0016070; GO:0034655; GO:0044265; GO:0044260; GO:0090304; GO:0006139; GO:0019439; GO:0044270; GO:0046700; GO:1901361; GO:0009057; GO:0044248; GO:0043170; GO:0044237; GO:0006725; GO:0034641; GO:0044238; GO:0046483; GO:1901360; GO:1901575; GO:0009056; GO:0071704; GO:0008152; GO:0009987; GO:0006807; GO:0008150 [GO:0003723]; GO:0003676; …	159	11.6636
	A2		#N/A	ΔM [ppm]	Sequence	# PSMs	# Proteins	# Protein Groups	Protein Group Accessions	Modifications	ΔCn	q-Value	PEP	XCorr	Probability	Charge	MH+ [Da]	RT [min]	# Missed Cleavages
	High		#N/A	1.24873	AQAAAPASVPAQAPK	1	1	1	P47914		0	0	0.3531	3.26187	0	2	1377.75	12.401	0
	High		#N/A	1.68054	LAYIAHPK	1	1	1	P47914		0	0	0.5195	2.50056	0	2	912.532	12.4152	0
M0R0P7	60S ribosomal protein L18a	RPL18A	47.1701	16.1665	4.52911	15.33	5	2	2	2	structural molecule activity	cytoplasm; ribosome	metabolic process			[GO:0003735]; GO:0005198; GO:0003674 [GO:0005840]; GO:0030529; GO:0043232; GO:0044444; GO:0032991; GO:0044424; GO:0043228; GO:0043229; GO:0005737; GO:0005575; GO:0005622; GO:0044464; GO:0043226; GO:0005623 [GO:0006412]; GO:0010467; GO:0034645; GO:0044267; GO:0043170; GO:0009059; GO:0044249; GO:0044260; GO:0019538; GO:0071704; GO:1901576; GO:0009058; GO:0044237; GO:0044238; GO:0008152; GO:0009987;…	137	10.6675
	A2		#N/A	ΔM [ppm]	Sequence	# PSMs	# Proteins	# Protein Groups	Protein Group Accessions	Modifications	ΔCn	q-Value	PEP	XCorr	Probability	Charge	MH+ [Da]	RT [min]	# Missed Cleavages
	High		#N/A	0.723869	VEEIAASK	1	5	1	M0R0P7		0	0	0.4397	1.92755	0	2	846.457	11.414	0
	Medium		#N/A	-3.07555	DLTTAGAVTQcYR	1	5	1	M0R0P7	C11(Carbamidomethyl)	0	0.045	0.5733	2.60156	0	2	1455.69	14.2597	0
Skin & Saliva-related proteins (proposed contaminants)
P81605	Dermcidin	RPL18A	47.1701	11.2768	10.4873	22.73	2	3	3	3	catalytic activity	extracellular	metabolic process; defense response; response to stimulus		117159	[GO:0005576]; GO:0005575 [GO:0006508]; GO:0016485; GO:0051604; GO:0010467; GO:0019538; GO:0043170; GO:0044238; GO:0071704; GO:0008152; GO:0008150 [GO:0008233]; GO:0016787; GO:0003824; GO:0003674 [GO:0016787]; GO:0003824; GO:0003674 [GO:0031640]; GO:0001906; GO:0044364; GO:0008150; GO:0035821; GO:0051704; GO:0065008; GO:0065007 [GO:0042742]; GO:0009617; GO:0098542; GO:0051707; GO:0006952; GO:00432…	110	6.53662
	A2		#N/A	ΔM [ppm]	Sequence	# PSMs	# Proteins	# Protein Groups	Protein Group Accessions	Modifications	ΔCn	q-Value	PEP	XCorr	Probability	Charge	MH+ [Da]	RT [min]	# Missed Cleavages
	High		#N/A	1.16995	LGKDAVEDLESVGK	1	2	1	P81605		0	0	0.3786	4.14894	0	3	1459.77	15.005	1
	High		#N/A	2.27825	DAVEDLESVGK	1	2	1	P81605		0	0	0.5178	3.65687	0	2	1161.57	15.2086	0
	High		#N/A	1.35337	ENAGEDPGLAR	1	2	1	P81605		0	0	0.4922	2.68153	0	2	1128.53	12.0774	0
Q86YZ3	Hornerin	HRNR	0.0135	282.228	5.90303	2.11	1	2	2	2	catalytic activity; metal ion binding	cytoskeleton; extracellular	metabolic process; development; cell differentiation		388697	[GO:0001533]; GO:0005856; GO:0043232; GO:0043228; GO:0043229; GO:0043226; GO:0044424; GO:0005575; GO:0005622; GO:0044464; GO:0005623 [GO:0004640]; GO:0016861; GO:0016860; GO:0016853; GO:0003824; GO:0003674 [GO:0005509]; GO:0046872; GO:0043169; GO:0043167; GO:0005488; GO:0003674 [GO:0006568]; GO:0006586; GO:0009072; GO:1901605; GO:0006576; GO:0042430; GO:0006520; GO:0006725; GO:1901360; GO:0044106…	2850	10.0376
	A2			ΔM [ppm]	Sequence	# PSMs	# Proteins	# Protein Groups	Protein Group Accessions	Modifications	ΔCn	q-Value	PEP	XCorr	Probability	Charge	MH+ [Da]		RT [min]	# Missed Cleavages
	High			-0.33484	GSGSGQSPSYGR	1	1	1	Q86YZ3		0	0	0.28	3.16993	0	2	1139.51		10.7764	0
	High			-0.584872	GPYESGSGHSSGLGHR	1	1	1	Q86YZ3		0	0	0.4489	2.7331	0	3	1584.71		10.981	0

## Sheet: PPG5.10_T47Dmock
Antibody:	PPG5/10 (anti-ERbeta)
Sample:	Negative control (no ERbeta)
Cells:	T47D
ER status:	ERalpha positive, ERbeta negative
Accession	Description	Gene symbol	RNA-seq	MW [kDa]	Score	Coverage	# Proteins	# Unique Peptides	# Peptides	# PSMs	Molecular Function	Cellular Component	Biological Process	Pfam IDs	Gene IDs	GO Terms	# AAs	calc. pI
50-80 kDa
Targeted protein
	Estrogen receptor beta	ESR2	0.2893	48.5822	Not expressed - not detected
Proposed unspecific targets (detected in both replicates):
Replicate: 1
Q01844-6	Isoform 6 of RNA-binding protein EWS	EWSR1	91.5411	62.469	32.8621	13.5	5	5	5	8	nucleotide binding; RNA binding; protein binding; metal ion binding	nucleus; cytoplasm; membrane	metabolic process; regulation of biological process	Pf00076; Pf00641	2130	[GO:0000166]; GO:0036094; GO:1901265; GO:0005488; GO:0097159; GO:1901363; GO:0003674 [GO:0003676]; GO:0097159; GO:1901363; GO:0005488; GO:0003674 [GO:0003723]; GO:0003676; GO:0097159; GO:1901363; GO:0005488; GO:0003674 [GO:0005515]; GO:0005488; GO:0003674 [GO:0005516]; GO:0005515; GO:0005488; GO:0003674 [GO:0005622]; GO:0044464; GO:0005575; GO:0005623 [GO:0005634]; GO:0043231; GO:0043227; GO:0043…	600	9.39307
	A2			ΔM [ppm]	Sequence	# PSMs	# Proteins	# Protein Groups	Protein Group Accessions	Modifications	ΔCn	q-Value	PEP	XCorr	Probability	Charge	MH+ [Da]	RT [min]	# Missed Cleavages
	High			2.91972	QDHPSSmGVYGQESGGFSGPGENR	1	5	1	Q01844-6	M7(Oxidation)	0	0	6.633e-07	5.88353	0	3	2496.06	41.1135	0
	High			2.26927	AGDWQcPNPGcGNQNFAWR	2	5	1	Q01844-6	C6(Carbamidomethyl); C11(Carbamidomethyl)	0	0	0.0002904	5.15502	0	2	2234.93	50.0478	0
	High			-1.96662	QDHPSSMGVYGQESGGFSGPGENR	1	5	1	Q01844-6		0	0	0.0002255	4.86494	0	3	2480.05	43.878	0
	High			1.61492	GGPGGPGGPGGPMGR	1	5	1	Q01844-6		0	0	0.0003502	3.66901	0	2	1207.57	37.8612	0
	High			1.92772	AAVEWFDGK	1	5	1	Q01844-6		0	0	0.01155	2.96003	0	2	1022.5	49.8273	0
	High			0.528345	GDATVSYEDPPTAK	2	5	1	Q01844-6		0	0.003	0.03901	3.3722	0	2	1450.67	40.1587	0
R4GN55	YTH domain family protein 3	YTHDF3	45.2728	63.6578	10.9187	7.02	2	3	3	3							584	9.05615
	A2			ΔM [ppm]	Sequence	# PSMs	# Proteins	# Protein Groups	Protein Group Accessions	Modifications	ΔCn	q-Value	PEP	XCorr	Probability	Charge	MH+ [Da]	RT [min]	# Missed Cleavages
	High			2.43577	AITDGQAGFGNDTLSK	1	2	1	R4GN55		0	0	3.2e-05	5.34607	0	2	1594.77	44.8584	0
	High			2.08948	GNVGIGGSAVPPPPIK	1	2	1	R4GN55		0	0.003	0.05869	3.52078	0	2	1459.83	46.6303	0
	Medium			0.0617099	DTQEVPLEK	1	2	1	R4GN55		0	0.032	0.176	2.05184	0	2	1058.54	39.346	0
Replicate: 2
Q01844-6	Isoform 6 of RNA-binding protein EWS	EWSR1	91.5411	62.469	7.61035	6.33	5	2	2	2	nucleotide binding; RNA binding; protein binding; metal ion binding	nucleus; cytoplasm; membrane	metabolic process; regulation of biological process	Pf00076; Pf00641	2130	[GO:0000166]; GO:0036094; GO:1901265; GO:0005488; GO:0097159; GO:1901363; GO:0003674 [GO:0003676]; GO:0097159; GO:1901363; GO:0005488; GO:0003674 [GO:0003723]; GO:0003676; GO:0097159; GO:1901363; GO:0005488; GO:0003674 [GO:0005515]; GO:0005488; GO:0003674 [GO:0005516]; GO:0005515; GO:0005488; GO:0003674 [GO:0005622]; GO:0044464; GO:0005575; GO:0005623 [GO:0005634]; GO:0043231; GO:0043227; GO:0043…	600	9.39307
	A2			q-Value	Sequence	# PSMs	# Proteins	# Protein Groups	Protein Group Accessions	Modifications							ΔCn	PEP	XCorr	Probability	Charge	MH+ [Da]	ΔM [ppm]	RT [min]	# Missed Cleavages
	High			0	QDHPSSmGVYGQESGGFSGPGENR	1	5	1	Q01844-6	M7(Oxidation)							0	0.003247	4.06335	0	3	2496.05	0.35219	42.0551	0
	High			0	GDATVSYEDPPTAK	1	5	1	Q01844-6								0	0.00836	3.54701	0	2	1450.67	0.780788	40.8495	0
R4GN55	YTH domain family protein 3	YTHDF3	45.2728	63.6578	39.1387	10.62	2	5	5	12							584	9.05615
	A2			q-Value	Sequence	# PSMs	# Proteins	# Protein Groups	Protein Group Accessions	Modifications							ΔCn	PEP	XCorr	Probability	Charge	MH+ [Da]	ΔM [ppm]	RT [min]	# Missed Cleavages
	High			0	AITDGQAGFGNDTLSK	3	2	1	R4GN55								0	3.294e-06	4.97787	0	2	1594.77	-2.23342	45.701	0
	High			0	LENNDNKPVTNSR	4	2	1	R4GN55								0	0.02663	3.59211	0	2	1500.74	0.399106	31.0148	0
	High			0	GNVGIGGSAVPPPPIK	3	2	1	R4GN55								0	0.008387	3.40584	0	2	1459.83	0.249849	47.7845	0
	Medium			0.013	AINNYNPK	1	2	1	R4GN55								0	0.202	2.33088	0	2	933.478	-0.733051	36.0475	0
	Medium			0.034	DTQEVPLEK	1	2	1	R4GN55								0	0.3349	2.28823	0	2	1058.53	-4.20514	40.396	0
Unspecific proteins (detected in only one of the replicates)
Replicate: 1
P11021	78 kDa glucose-regulated protein	HSPA5	336.406	72.2884	15.1495	9.02	1	2	4	4	nucleotide binding; metal ion binding; protein binding; catalytic activity; enzyme regulator activity	nucleus; cytoplasm; endoplasmic reticulum; organelle lumen; membrane; cytosol; cell surface; extracellular	cell organization and biogenesis; transport; metabolic process; cell communication; regulation of biological process; response to stimulus; coagulation; development; cellular component movement; cell death	Pf00012; Pf01968; Pf06723	3309	[GO:0000166]; GO:0036094; GO:1901265; GO:0005488; GO:0097159; GO:1901363; GO:0003674 [GO:0000902]; GO:0032989; GO:0009653; GO:0016043; GO:0048869; GO:0032502; GO:0048856; GO:0071840; GO:0044763; GO:0044767; GO:0008150; GO:0009987; GO:0044699 [GO:0002576]; GO:0006887; GO:0016192; GO:0032940; GO:0006810; GO:0044763; GO:0046903; GO:0051649; GO:0051234; GO:0009987; GO:0044699; GO:0044765; GO:0051641;…	654	5.16064
	A2		#N/A	ΔM [ppm]	Sequence	# PSMs	# Proteins	# Protein Groups	Protein Group Accessions	Modifications	ΔCn	q-Value	PEP	XCorr	Probability	Charge	MH+ [Da]	RT [min]	# Missed Cleavages
	High		#N/A	2.94255	SQIFSTASDNQPTVTIK	1	1	1	P11021		0	0	0.0002685	4.64105	0	2	1836.94	47.7009	0
	High		#N/A	4.05677	IINEPTAAAIAYGLDK	1	3	2	E9PKE3;P11021		0	0	0.0002828	3.64922	0	2	1659.9	53.1126	0
	High		#N/A	0.792939	NQLTSNPENTVFDAK	1	1	1	P11021		0	0	0.0003378	3.43524	0	2	1677.81	46.8475	0
	High		#N/A	2.78035	VEIIANDQGNR	1	3	2	E9PKE3;P11021		0	0	5.927e-06	3.42398	0	2	1228.63	39.4613	0
Q7Z417	Nuclear fragile X mental retardation-interacting protein 2	NUFIP2	25.0301	76.0747	11.6917	3.45	1	2	2	3	RNA binding; protein binding	nucleus; cytoplasm; ribosome			57532	[GO:0003723]; GO:0003676; GO:0097159; GO:1901363; GO:0005488; GO:0003674 [GO:0005515]; GO:0005488; GO:0003674 [GO:0005634]; GO:0043231; GO:0043227; GO:0043229; GO:0043226; GO:0044424; GO:0005575; GO:0005622; GO:0044464; GO:0005623 [GO:0005737]; GO:0044424; GO:0005622; GO:0044464; GO:0005575; GO:0005623 [GO:0042788]; GO:0005840; GO:0005844; GO:0030529; GO:0043232; GO:0044444; GO:0032991; GO:004442…	695	8.70459
	A2		#N/A	ΔM [ppm]	Sequence	# PSMs	# Proteins	# Protein Groups	Protein Group Accessions	Modifications	ΔCn	q-Value	PEP	XCorr	Probability	Charge	MH+ [Da]	RT [min]	# Missed Cleavages
	High		#N/A	2.19104	NLSSDEATNPISR	2	1	1	Q7Z417		0	0	0.0003562	4.57767	0	2	1403.68	41.1838	0
	High		#N/A	3.1553	GcENLNIVQDK	1	1	1	Q7Z417	C2(Carbamidomethyl)	0	0	0.00953	3.44615	0	2	1289.62	42.4318	0
P11182	Lipoamide acyltransferase component of branched-chain alpha-keto acid dehydrogenase complex, mitochondrial	DBT	10.0093	53.4529	7.82793	7.68	1	3	3	3	catalytic activity	cytoplasm; mitochondrion; organelle lumen; cytoskeleton	metabolic process	Pf00198; Pf00364; Pf02817	1629	[GO:0005737]; GO:0044424; GO:0005622; GO:0044464; GO:0005575; GO:0005623 [GO:0005739]; GO:0043231; GO:0044444; GO:0043227; GO:0043229; GO:0005737; GO:0044424; GO:0043226; GO:0005622; GO:0044464; GO:0005575; GO:0005623 [GO:0005759]; GO:0044429; GO:0070013; GO:0005739; GO:0044444; GO:0044446; GO:0043233; GO:0043231; GO:0005737; GO:0044424; GO:0043229; GO:0044422; GO:0031974; GO:0043227; GO:0005622;…	482	8.51416
	A2		#N/A	ΔM [ppm]	Sequence	# PSMs	# Proteins	# Protein Groups	Protein Group Accessions	Modifications	ΔCn	q-Value	PEP	XCorr	Probability	Charge	MH+ [Da]	RT [min]	# Missed Cleavages
	High		#N/A	1.39465	ASHNIGIAmDTEQGLIVPNVK	1	1	1	P11182	M9(Oxidation)	0	0.003	0.06046	3.31003	0	3	2223.15	49.079	0
	High		#N/A	1.43439	VIDGATMSR	1	1	1	P11182		0	0.008	0.07991	2.56553	0	2	949.479	37.6603	0
	Medium		#N/A	2.59049	GQVVQFK	1	1	1	P11182		0	0.021	0.1256	1.95237	0	2	805.459	40.7207	0
Q96KB7	Uncharacterized protein	CIZ1	62.8458	45.9026	5.64313	6.52	7	2	2	2	DNA binding; protein binding; metal ion binding; transcription regulator activity	nucleus	metabolic process; regulation of biological process		25792	[GO:0003674] [GO:0003676]; GO:0097159; GO:1901363; GO:0005488; GO:0003674 [GO:0003677]; GO:0003676; GO:0097159; GO:1901363; GO:0005488; GO:0003674 [GO:0005488]; GO:0003674 [GO:0005515]; GO:0005488; GO:0003674 [GO:0005575] [GO:0005623]; GO:0005575 [GO:0005634]; GO:0043231; GO:0043227; GO:0043229; GO:0043226; GO:0044424; GO:0005575; GO:0005622; GO:0044464; GO:0005623 [GO:0006118] [GO:0006139]; GO:0…	414	6.94678
	A2		#N/A	ΔM [ppm]	Sequence	# PSMs	# Proteins	# Protein Groups	Protein Group Accessions	Modifications	ΔCn	q-Value	PEP	XCorr	Probability	Charge	MH+ [Da]	RT [min]	# Missed Cleavages
	High		#N/A	2.54773	IPSTDTQVQPK	1	7	1	Q96KB7		0	0	0.005755	3.27046	0	2	1213.65	36.8889	0
	High		#N/A	2.29831	QVQPQVQPQAHSQGPR	1	7	1	Q96KB7		0	0.003	0.03174	2.37267	0	3	1784.92	34.6344	0
P25705-2	Isoform 2 of ATP synthase subunit alpha, mitochondrial	ATP5A1	346.521	54.4597	4.8727	4.57	2	2	2	2	protein binding; nucleotide binding; catalytic activity; transporter activity	cytoplasm; membrane; mitochondrion; organelle lumen; nucleus	cell proliferation; regulation of biological process; metabolic process; development; transport	Pf00006; Pf00306; Pf02663; Pf02874; Pf05943	498	[GO:0000275]; GO:0005753; GO:0044455; GO:0045261; GO:0005743; GO:0045259; GO:0031966; GO:0044425; GO:0044429; GO:0033178; GO:0044424; GO:0019866; GO:0016469; GO:0005740; GO:0031090; GO:0005575; GO:0016020; GO:0005739; GO:0044444; GO:0044446; GO:0043234; GO:0005622; GO:0044464; GO:0031967; GO:0043227; GO:0044422; GO:0043231; GO:0005737; GO:0043229; GO:0032991; GO:0005623; GO:0031975; GO:0043226 [G…	503	8.23584
	A2		#N/A	ΔM [ppm]	Sequence	# PSMs	# Proteins	# Protein Groups	Protein Group Accessions	Modifications	ΔCn	q-Value	PEP	XCorr	Probability	Charge	MH+ [Da]	ΔM [ppm]	RT [min]	# Missed Cleavages
	High		#N/A	1.94557	VVDALGNAIDGK	1	2	1	P25705-2		0	0	0.001266	2.33924	0	2	1171.63	1.94557	46.1482	0
	High		#N/A	3.13781	HALIIYDDLSK	1	2	1	P25705-2		0	0.003	0.02628	2.53346	0	2	1287.7	3.13781	48.4808	0
Replicate: 2
P08107-2	Isoform 2 of Heat shock 70 kDa protein 1A/1B	HSPA1A	11.4185	63.8979	29.4231	13.65	2	4	6	9	nucleotide binding; receptor activity; RNA binding; protein binding; catalytic activity	nucleus; cytoplasm; mitochondrion; endoplasmic reticulum; cytoskeleton; cytosol; organelle lumen; extracellular	cell organization and biogenesis; metabolic process; response to stimulus; cell proliferation; regulation of biological process; cell death; cell growth; cell differentiation; development; cell communication	Pf00012; Pf06723	3304	[GO:0000166]; GO:0036094; GO:1901265; GO:0005488; GO:0097159; GO:1901363; GO:0003674 [GO:0000902]; GO:0032989; GO:0009653; GO:0016043; GO:0048869; GO:0032502; GO:0048856; GO:0071840; GO:0044763; GO:0044767; GO:0008150; GO:0009987; GO:0044699 [GO:0001618]; GO:0004872; GO:0003674 [GO:0003725]; GO:0003723; GO:0003676; GO:0097159; GO:1901363; GO:0005488; GO:0003674 [GO:0005515]; GO:0005488; GO:000367…	586	5.70654
	A2		#N/A	q-Value	Sequence	# PSMs	# Proteins	# Protein Groups	Protein Group Accessions	Modifications							ΔCn	PEP	XCorr	Probability	Charge	MH+ [Da]	ΔM [ppm]	RT [min]	# Missed Cleavages
	High		#N/A	0	IINEPTAAAIAYGLDR	1	2	1	P08107-2								0	8.734e-05	4.73557	0	2	1687.9	-0.0157081	54.7323	0
	High		#N/A	0	NQVALNPQNTVFDAK	2	2	1	P08107-2								0	0.001429	4.30017	0	2	1658.85	-2.32602	49.0585	0
	High		#N/A	0	VEIIANDQGNR	2	4	2	E9PKE3;P08107-2								0	0.001707	3.3495	0	2	1228.62	-3.28031	40.3818	0
	High		#N/A	0	YKAEDEVQR	2	2	1	P08107-2								0	0.008877	2.6451	0	2	1137.55	0.530478	34.1357	1
	High		#N/A	0	ATAGDTHLGGEDFDNR	1	2	1	P08107-2								0	0.02216	2.20846	0	3	1675.73	0.61665	41.2183	0
	High		#N/A	0.008	TTPSYVAFTDTER	1	4	2	E9PKE3;P08107-2								0	0.1541	2.81014	0	2	1487.7	1.9896	48.2937	0
P10809	60 kDa heat shock protein, mitochondrial	HSPD1	158.506	61.0164	25.129	9.42	1	4	4	8	nucleotide binding; protein binding; DNA binding; RNA binding; catalytic activity	extracellular; cytoplasm; mitochondrion; membrane; organelle lumen; endosome; cytosol; cell surface; nucleus	response to stimulus; cell communication; defense response; regulation of biological process; metabolic process; cell death; cell proliferation; development; cell organization and biogenesis	Pf00118	3329	[GO:0000166]; GO:0036094; GO:1901265; GO:0005488; GO:0097159; GO:1901363; GO:0003674 [GO:0001530]; GO:0008289; GO:0097367; GO:0005488; GO:0003674 [GO:0002039]; GO:0005515; GO:0005488; GO:0003674 [GO:0002368]; GO:0002367; GO:0019724; GO:0001816; GO:0002440; GO:0006955; GO:0002449; GO:0002460; GO:0044707; GO:0002376; GO:0050896; GO:0002443; GO:0002250; GO:0032501; GO:0044699; GO:0008150; GO:0002252…	573	5.87158
	A2		#N/A	q-Value	Sequence	# PSMs	# Proteins	# Protein Groups	Protein Group Accessions	Modifications							ΔCn	PEP	XCorr	Probability	Charge	MH+ [Da]	ΔM [ppm]	RT [min]	# Missed Cleavages
	High		#N/A	0	LVQDVANNTNEEAGDGTTTATVLAR	4	1	1	P10809								0	0.02966	4.20244	0	3	2560.25	-0.604174	46.6473	0
	High		#N/A	0	VGGTSDVEVNEK	1	1	1	P10809								0	0.03291	4.02494	0	2	1233.59	-1.22846	36.8065	0
	High		#N/A	0	VTDALNATR	1	1	1	P10809								0	0.001587	2.88052	0	2	960.511	0.106846	38.1928	0
	High		#N/A	0.007	GANPVEIR	2	1	1	P10809								0	0.1281	2.0412	0	2	855.465	-4.46092	40.1431	0
P11182	Lipoamide acyltransferase component of branched-chain alpha-keto acid dehydrogenase complex, mitochondrial	DBT	10.0093	53.4529	22.7939	8.51	1	3	3	7	catalytic activity	cytoplasm; mitochondrion; organelle lumen; cytoskeleton	metabolic process	Pf00198; Pf00364; Pf02817	1629	[GO:0005737]; GO:0044424; GO:0005622; GO:0044464; GO:0005575; GO:0005623 [GO:0005739]; GO:0043231; GO:0044444; GO:0043227; GO:0043229; GO:0005737; GO:0044424; GO:0043226; GO:0005622; GO:0044464; GO:0005575; GO:0005623 [GO:0005759]; GO:0044429; GO:0070013; GO:0005739; GO:0044444; GO:0044446; GO:0043233; GO:0043231; GO:0005737; GO:0044424; GO:0043229; GO:0044422; GO:0031974; GO:0043227; GO:0005622;…	482	8.51416
	A2		#N/A	q-Value	Sequence	# PSMs	# Proteins	# Protein Groups	Protein Group Accessions	Modifications							ΔCn	PEP	XCorr	Probability	Charge	MH+ [Da]	ΔM [ppm]	RT [min]	# Missed Cleavages
	High		#N/A	0	DSEEDVVETPAVSHDEHTHQEIK	3	1	1	P11182								0	0.001754	4.57745	0	3	2631.18	0.102623	40.69	0
	High		#N/A	0	LSDIGEGIR	1	1	1	P11182								0	0.04959	3.12691	0	2	959.511	-4.53585	43.2219	0
	High		#N/A	0	VIDGATmSR	2	1	1	P11182	M7(Oxidation)							0	0.004571	2.96961	0	2	965.472	0.292471	33.0164	0
	High		#N/A	0	VIDGATMSR	1	1	1	P11182								0	0.006508	2.84981	0	2	949.478	0.791564	38.7295	0
P02545-2	Isoform C of Prelamin-A/C	LMNA	56.7177	65.0956	11.8697	8.04	4	4	4	4	structural molecule activity; protein binding	nucleus; membrane; cytoskeleton; organelle lumen; cytoplasm; cytosol	cell death; cell organization and biogenesis; cell communication; metabolic process; regulation of biological process; response to stimulus; reproduction; development; cellular component movement; transport; cell differentiation	Pf00038; Pf00932; Pf12128	4000	[GO:0000278]; GO:0007049; GO:0044763; GO:0009987; GO:0044699; GO:0008150 [GO:0005198]; GO:0003674 [GO:0005515]; GO:0005488; GO:0003674 [GO:0005634]; GO:0043231; GO:0043227; GO:0043229; GO:0043226; GO:0044424; GO:0005575; GO:0005622; GO:0044464; GO:0005623 [GO:0005635]; GO:0012505; GO:0031967; GO:0044428; GO:0044464; GO:0031975; GO:0043227; GO:0044446; GO:0005634; GO:0005575; GO:0005623; GO:004322…	572	6.84424
	A2		#N/A	q-Value	Sequence	# PSMs	# Proteins	# Protein Groups	Protein Group Accessions	Modifications							ΔCn	PEP	XCorr	Probability	Charge	MH+ [Da]	ΔM [ppm]	RT [min]	# Missed Cleavages
	High		#N/A	0	ITESEEVVSR	1	4	1	P02545-2								0	0.0003164	3.34845	0	2	1148.58	0.940844	38.874	0
	High		#N/A	0	VAVEEVDEEGK	1	4	1	P02545-2								0	0.0003654	3.31015	0	2	1203.57	0.211909	39.5203	0
	High		#N/A	0	SGAQASSTPLSPTR	1	4	1	P02545-2								0	0.0362	3.23527	0	2	1359.69	0.528076	38.6852	0
	Medium		#N/A	0.017	QNGDDPLLTYR	1	4	1	P02545-2								0	0.244	1.97585	0	2	1291.63	0.647506	48.5175	0
P60709	Actin, cytoplasmic 1	ACTB	900.765	41.7097	10.6643	11.73	2	4	4	4	nucleotide binding; DNA binding; structural molecule activity; protein binding	chromosome; nucleus; organelle lumen; extracellular; cytoplasm; cytosol; cytoskeleton	cell organization and biogenesis; metabolic process; cellular component movement; cell differentiation; development; response to stimulus; coagulation; cell communication; regulation of biological process; transport; defense response	Pf00022	60	[GO:0000166]; GO:0036094; GO:1901265; GO:0005488; GO:0097159; GO:1901363; GO:0003674 [GO:0000790]; GO:0000785; GO:0044454; GO:0044427; GO:0000228; GO:0044428; GO:0005694; GO:0044446; GO:0031981; GO:0005634; GO:0043232; GO:0043229; GO:0044422; GO:0044424; GO:0070013; GO:0043231; GO:0043228; GO:0043226; GO:0005575; GO:0005622; GO:0044464; GO:0043233; GO:0043227; GO:0005623; GO:0031974 [GO:0000978];…	375	5.47803
	A2		#N/A	q-Value	Sequence	# PSMs	# Proteins	# Protein Groups	Protein Group Accessions	Modifications							ΔCn	PEP	XCorr	Probability	Charge	MH+ [Da]	ΔM [ppm]	RT [min]	# Missed Cleavages
	High		#N/A	0	AGFAGDDAPR	1	2	1	P60709								0	0.003221	2.90684	0	2	976.449	0.68709	38.9245	0
	High		#N/A	0	GYSFTTTAER	1	2	1	P60709								0	0.00667	2.72816	0	2	1132.53	-0.590347	43.1145	0
	High		#N/A	0	EITALAPSTMK	1	2	1	P60709								0	0.05029	2.58275	0	2	1161.62	-2.30803	46.5036	0
	High		#N/A	0.002	QEYDESGPSIVHR	1	2	1	P60709								0	0.08093	2.44654	0	3	1516.7	0.6977	40.9004	0
H3BTN5	Pyruvate kinase (Fragment)	PKM	418.216	53.0112	7.82977	8.87	3	3	3	3	metal ion binding; catalytic activity	cytoplasm; mitochondrion; membrane	metabolic process	Pf00224; Pf02887		[GO:0000287]; GO:0046872; GO:0043169; GO:0043167; GO:0005488; GO:0003674 [GO:0003824]; GO:0003674 [GO:0004743]; GO:0016301; GO:0016773; GO:0016772; GO:0016740; GO:0003824; GO:0003674 [GO:0005737]; GO:0044424; GO:0005622; GO:0044464; GO:0005575; GO:0005623 [GO:0005739]; GO:0043231; GO:0044444; GO:0043227; GO:0043229; GO:0005737; GO:0044424; GO:0043226; GO:0005622; GO:0044464; GO:0005575; GO:000562…	485	6.84424
	A2		#N/A	q-Value	Sequence	# PSMs	# Proteins	# Protein Groups	Protein Group Accessions	Modifications							ΔCn	PEP	XCorr	Probability	Charge	MH+ [Da]	ΔM [ppm]	RT [min]	# Missed Cleavages
	High		#N/A	0	GDYPLEAVR	1	3	1	H3BTN5								0	0.007109	2.27454	0	2	1019.52	-0.128268	46.9494	0
	High		#N/A	0.002	LDIDSPPITAR	1	3	1	H3BTN5								0	0.06946	3.26957	0	2	1197.65	0.973465	48.2002	0
	High		#N/A	0.002	TATESFASDPILYRPVAVALDTK	1	3	1	H3BTN5								0	0.06613	2.28566	0	3	2465.29	0.639733	57.1602	0
Q5T6W5	Heterogeneous nuclear ribonucleoprotein K	HNRNPK	181.958	47.5276	6.58884	6.54	4	2	2	2	DNA binding; RNA binding; protein binding	chromosome; nucleus; organelle lumen; cytoskeleton; cytoplasm; extracellular; spliceosomal complex	metabolic process; cell communication; regulation of biological process; response to stimulus; cell death; cell organization and biogenesis; transport	Pf00013; Pf08067	3190	[GO:0000398]; GO:0000377; GO:0006397; GO:0000375; GO:0006396; GO:0016071; GO:0008380; GO:0010467; GO:0016070; GO:0043170; GO:0044260; GO:0090304; GO:0071704; GO:0044237; GO:0006139; GO:0008152; GO:0009987; GO:0006725; GO:0034641; GO:0044238; GO:0046483; GO:1901360; GO:0008150; GO:0006807 [GO:0000790]; GO:0000785; GO:0044454; GO:0044427; GO:0000228; GO:0044428; GO:0005694; GO:0044446; GO:0031981; …	428	5.63037
	A2		#N/A	q-Value	Sequence	# PSMs	# Proteins	# Protein Groups	Protein Group Accessions	Modifications							ΔCn	PEP	XCorr	Probability	Charge	MH+ [Da]	ΔM [ppm]	RT [min]	# Missed Cleavages
	High		#N/A	0	TDYNASVSVPDSSGPER	1	4	1	Q5T6W5								0	0.004661	3.3358	0	2	1780.8	-0.395446	43.0944	0
	High		#N/A	0	IDEPLEGSEDR	1	4	1	Q5T6W5								0	0.00084	3.25303	0	2	1259.58	0.523901	41.6501	0
P04843	Dolichyl-diphosphooligosaccharide--protein glycosyltransferase subunit 1	RPN1	184.894	68.5268	6.016	3.29	1	2	2	2	catalytic activity; protein binding; RNA binding	cytoplasm; endoplasmic reticulum; membrane	metabolic process; cell organization and biogenesis; transport	Pf04597	6184	[GO:0004579]; GO:0004576; GO:0016758; GO:0016757; GO:0016740; GO:0003824; GO:0003674 [GO:0005515]; GO:0005488; GO:0003674 [GO:0005783]; GO:0012505; GO:0043231; GO:0044444; GO:0044464; GO:0043227; GO:0043229; GO:0005737; GO:0044424; GO:0005575; GO:0005623; GO:0043226; GO:0005622 [GO:0005789]; GO:0042175; GO:0044432; GO:0098588; GO:0098589; GO:0012505; GO:0044464; GO:0005783; GO:0044444; GO:0044446…	607	6.37939
	A2		#N/A	q-Value	Sequence	# PSMs	# Proteins	# Protein Groups	Protein Group Accessions	Modifications							ΔCn	PEP	XCorr	Probability	Charge	MH+ [Da]	ΔM [ppm]	RT [min]	# Missed Cleavages
	High		#N/A	0	GEDEEENNLEVR	1	1	1	P04843								0	0.0001573	3.34877	0	2	1432.62	-1.89646	40.549	0
	High		#N/A	0	HFDETVNR	1	1	1	P04843								0	0.01657	2.66723	0	2	1017.48	0.929105	35.3144	0
Q9UHD9	Ubiquilin-2	UBQLN2	23.818	65.6546	4.59342	7.05	1	2	2	2	x						624	5.22412
	A2		#N/A	q-Value	Sequence	# PSMs	# Proteins	# Protein Groups	Protein Group Accessions	Modifications							ΔCn	PEP	XCorr	Probability	Charge	MH+ [Da]	ΔM [ppm]	RT [min]	# Missed Cleavages
	High		#N/A	0	SQNRPQGQSTQPSNAAGTNTTSASTPR	1	1	1	Q9UHD9								0	0.001913	4.59342	0	3	2744.3	2.11082	34.6139	0
	High		#N/A	0.007	EKEEFAVPENSSVQQFK	1	1	1	Q9UHD9								0	0.121	1.73256	0	3	1995.97	0.802174	47.18	1
H7BZJ3	Thioredoxin (Fragment)	PDIA3	79.5382	13.5108	4.27829	17.07	3	2	2	2	protein binding; catalytic activity; RNA binding	extracellular; nucleus; organelle lumen; cytoplasm; mitochondrion; cytosol	metabolic process; regulation of biological process; cellular component movement; cell communication; response to stimulus; cell proliferation; transport; defense response; cellular homeostasis	Pf00085	7295	[GO:0000122]; GO:0006357; GO:0006366; GO:0045892; GO:0006355; GO:0006351; GO:0010629; GO:1902679; GO:2000113; GO:0010468; GO:2000112; GO:2001141; GO:0010467; GO:0032774; GO:0034645; GO:0010605; GO:0010558; GO:0031327; GO:0051253; GO:0060255; GO:0010556; GO:0031326; GO:0051252; GO:0043170; GO:0009059; GO:0016070; GO:0034654; GO:0044249; GO:0044260; GO:0009892; GO:0009890; GO:0031324; GO:0045934; G…	123	7.29834
	A2		#N/A	q-Value	Sequence	# PSMs	# Proteins	# Protein Groups	Protein Group Accessions	Modifications							ΔCn	PEP	XCorr	Probability	Charge	MH+ [Da]	ΔM [ppm]	RT [min]	# Missed Cleavages
	Medium		#N/A	0.013	LAPEYEAAATR	1	3	1	H7BZJ3								0	0.1859	1.78432	0	2	1191.6	0.742411	41.567	0
	Medium		#N/A	0.042	YGVSGYPTLK	1	3	1	H7BZJ3								0	0.3914	2.49397	0	2	1084.57	0.851586	46.9055	0
P01876	Ig alpha-1 chain C region	IGHA1	#N/A	37.6306	3.98658	5.1	1	2	2	2	protein binding	extracellular	response to stimulus; metabolic process; defense response; regulation of biological process	Pf07654; Pf08205	3493	[GO:0001895]; GO:0001894; GO:0048871; GO:0060249; GO:0042592; GO:0044707; GO:0065008; GO:0032501; GO:0044699; GO:0065007; GO:0008150 [GO:0003094]; GO:0097205; GO:0003014; GO:0003008; GO:0044707; GO:0032501; GO:0044699; GO:0008150 [GO:0003823]; GO:0005488; GO:0003674 [GO:0005515]; GO:0005488; GO:0003674 [GO:0005576]; GO:0005575 [GO:0005615]; GO:0044421; GO:0005575; GO:0005576 [GO:0006955]; GO:0002…	353	6.50732
	A2		#N/A	q-Value	Sequence	# PSMs	# Proteins	# Protein Groups	Protein Group Accessions	Modifications							ΔCn	PEP	XCorr	Probability	Charge	MH+ [Da]	ΔM [ppm]	RT [min]	# Missed Cleavages
	High		#N/A	0.002	TPLTATLSK	1	1	1	P01876								0	0.07165	1.73294	0	2	931.542	-4.68019	43.2036	0
	High		#N/A	0.006	SAVQGPPER	1	1	1	P01876								0	0.1037	2.25364	0	2	940.485	0.331372	34.4238	0
Proposed general binders:
Replicate: 1
E9PKE3	Heat shock cognate 71 kDa protein	HSPA8	1115.03	68.7632	43.6738	19.46	2	6	8	12	nucleotide binding		cell organization and biogenesis	Pf00012; Pf02463; Pf06723		[GO:0000166]; GO:0036094; GO:1901265; GO:0005488; GO:0097159; GO:1901363; GO:0003674 [GO:0000902]; GO:0032989; GO:0009653; GO:0016043; GO:0048869; GO:0032502; GO:0048856; GO:0071840; GO:0044763; GO:0044767; GO:0008150; GO:0009987; GO:0044699 [GO:0005524]; GO:0032550; GO:0032559; GO:0035639; GO:0001883; GO:0032549; GO:0030554; GO:0032555; GO:0043168; GO:1901265; GO:0001882; GO:0017076; GO:0032553;…	627	5.51611
	A2		#N/A	ΔM [ppm]	Sequence	# PSMs	# Proteins	# Protein Groups	Protein Group Accessions	Modifications	ΔCn	q-Value	PEP	XCorr	Probability	Charge	MH+ [Da]	RT [min]	# Missed Cleavages
	High		#N/A	2.65757	NQVAmNPTNTVFDAK	1	2	1	E9PKE3	M5(Oxidation)	0	0	5.955e-06	4.4323	0	2	1665.79	44.509	0
	High		#N/A	3.07853	SQIHDIVLVGGSTR	1	2	1	E9PKE3		0	0	1.154e-05	4.38625	0	2	1481.81	45.7532	0
	High		#N/A	3.47599	SINPDEAVAYGAAVQAAILSGDK	2	2	1	E9PKE3		0	0	0.002607	4.09139	0	3	2260.15	61.1097	0
	High		#N/A	2.22046	STAGDTHLGGEDFDNR	3	2	1	E9PKE3		0	0	0.01149	4.02848	0	2	1691.73	40.3948	0
	High		#N/A	4.05677	IINEPTAAAIAYGLDK	1	3	2	E9PKE3;P11021		0	0	0.0002828	3.64922	0	2	1659.9	53.1126	0
	High		#N/A	2.78035	VEIIANDQGNR	1	3	2	E9PKE3;P11021		0	0	5.927e-06	3.42398	0	2	1228.63	39.4613	0
	High		#N/A	-0.143777	TTPSYVAFTDTER	2	2	1	E9PKE3		0	0.003	0.03862	3.45026	0	2	1487.7	47.5468	0
	Medium		#N/A	1.16105	NQTAEKEEFEHQQK	1	2	1	E9PKE3		0	0.023	0.1363	2.70558	0	3	1745.81	23.2661	1
P38646	Stress-70 protein, mitochondrial	HSPA9	219.5	73.6348	8.9861	3.09	1	2	2	3	nucleotide binding; protein binding	nucleus; organelle lumen; cytoplasm; mitochondrion; cell surface; extracellular	cell organization and biogenesis; metabolic process; transport; cell death; regulation of biological process	Pf00012; Pf06723	3313	[GO:0000166]; GO:0036094; GO:1901265; GO:0005488; GO:0097159; GO:1901363; GO:0003674 [GO:0000902]; GO:0032989; GO:0009653; GO:0016043; GO:0048869; GO:0032502; GO:0048856; GO:0071840; GO:0044763; GO:0044767; GO:0008150; GO:0009987; GO:0044699 [GO:0005515]; GO:0005488; GO:0003674 [GO:0005524]; GO:0032550; GO:0032559; GO:0035639; GO:0001883; GO:0032549; GO:0030554; GO:0032555; GO:0043168; GO:1901265…	679	6.16357
	A2			ΔM [ppm]	Sequence	# PSMs	# Proteins	# Protein Groups	Protein Group Accessions	Modifications	ΔCn	q-Value	PEP	XCorr	Probability	Charge	MH+ [Da]	RT [min]	# Missed Cleavages
	High			0.823179	VLENAEGAR	2	1	1	P38646		0	0.003	0.04248	2.83052	0	2	958.496	33.5087	0
	Medium			1.65954	QAASSLQQASLK	1	1	1	P38646		0	0.032	0.172	3.41682	0	2	1231.67	39.3809	0
Q71U36-2	Isoform 2 of Tubulin alpha-1A chain	TUBA1A	67.4506	46.2678	8.80885	7.21	8	2	2	2	catalytic activity; structural molecule activity; protein binding; nucleotide binding	cytoplasm; cytosol; cytoskeleton	metabolic process; cellular component movement; transport; cell organization and biogenesis; cell division	Pf00091; Pf03953	7846	[GO:0000086]; GO:0044772; GO:0044839; GO:0000278; GO:0044770; GO:0007049; GO:0022402; GO:0044763; GO:0009987; GO:0044699; GO:0008150 [GO:0000278]; GO:0007049; GO:0044763; GO:0009987; GO:0044699; GO:0008150 [GO:0003924]; GO:0017111; GO:0016462; GO:0016818; GO:0016817; GO:0016787; GO:0003824; GO:0003674 [GO:0005198]; GO:0003674 [GO:0005200]; GO:0005198; GO:0003674 [GO:0005515]; GO:0005488; GO:00036…	416	5.08447
	A2			ΔM [ppm]	Sequence	# PSMs	# Proteins	# Protein Groups	Protein Group Accessions	Modifications	ΔCn	q-Value	PEP	XCorr	Probability	Charge	MH+ [Da]	RT [min]	# Missed Cleavages
	High			4.30285	TIGGGDDSFNTFFSETGAGK	1	8	1	Q71U36-2		0	0	0.000221	5.32203	0	2	2007.9	54.8301	0
	High			2.10678	DVNAAIATIK	1	8	1	Q71U36-2		0	0	0.01138	3.48682	0	2	1015.58	46.1726	0
P68371	Tubulin beta-4B chain	TUBB4B	176.988	49.799	48.8564	25.62	1	8	8	12	nucleotide binding; RNA binding; catalytic activity; structural molecule activity; protein binding	nucleus; cytoplasm; cytosol; cytoskeleton; membrane; extracellular	metabolic process; cellular component movement; defense response; response to stimulus; cell organization and biogenesis	Pf00091; Pf03953; Pf10644	10383	[GO:0000086]; GO:0044772; GO:0044839; GO:0000278; GO:0044770; GO:0007049; GO:0022402; GO:0044763; GO:0009987; GO:0044699; GO:0008150 [GO:0000166]; GO:0036094; GO:1901265; GO:0005488; GO:0097159; GO:1901363; GO:0003674 [GO:0000278]; GO:0007049; GO:0044763; GO:0009987; GO:0044699; GO:0008150 [GO:0003725]; GO:0003723; GO:0003676; GO:0097159; GO:1901363; GO:0005488; GO:0003674 [GO:0003924]; GO:001711…	445	4.89404
	A2			ΔM [ppm]	Sequence	# PSMs	# Proteins	# Protein Groups	Protein Group Accessions	Modifications	ΔCn	q-Value	PEP	XCorr	Probability	Charge	MH+ [Da]	RT [min]	# Missed Cleavages
	High			4.26342	SGPFGQIFRPDNFVFGQSGAGNNWAK	4	1	1	P68371		0	0	7.748e-06	6.58176	0	3	2798.36	58.4996	0
	High			2.62336	EIVHLQAGQcGNQIGAK	2	1	1	P68371	C10(Carbamidomethyl)	0	0	9.245e-05	4.50531	0	3	1822.93	41.7313	0
	High			2.76807	ImNTFSVVPSPK	1	1	1	P68371	M2(Oxidation)	0	0	6.426e-05	4.13852	0	2	1335.7	47.61	0
	High			-0.751874	INVYYNEATGGK	1	1	1	P68371		0	0	0.002154	3.04329	0	2	1328.65	43.3657	0
	High			0.890571	TAVcDIPPR	1	1	1	P68371	C4(Carbamidomethyl)	0	0	0.006277	2.79615	0	2	1028.52	38.8554	0
	High			1.46488	EVDEQmLNVQNK	1	1	1	P68371	M6(Oxidation)	0	0.003	0.05192	2.91276	0	2	1462.69	39.0632	0
	High		#N/A	3.34671	GHYTEGAELVDSVLDVVR	1	1	1	P68371		0	0.005	0.06673	2.84052	0	3	1958.99	59.8047	0
	Medium		#N/A	1.02416	IREEYPDR	1	1	1	P68371		0	0.02	0.09853	2.49318	0	2	1077.53	34.3896	1
Replicate: 2
E9PKE3	Heat shock cognate 71 kDa protein	HSPA8	1115.03	68.7632	101.493	30.3	2	11	13	29	nucleotide binding		cell organization and biogenesis	Pf00012; Pf02463; Pf06723		[GO:0000166]; GO:0036094; GO:1901265; GO:0005488; GO:0097159; GO:1901363; GO:0003674 [GO:0000902]; GO:0032989; GO:0009653; GO:0016043; GO:0048869; GO:0032502; GO:0048856; GO:0071840; GO:0044763; GO:0044767; GO:0008150; GO:0009987; GO:0044699 [GO:0005524]; GO:0032550; GO:0032559; GO:0035639; GO:0001883; GO:0032549; GO:0030554; GO:0032555; GO:0043168; GO:1901265; GO:0001882; GO:0017076; GO:0032553;…	627	5.51611
	A2		#N/A	q-Value	Sequence	# PSMs	# Proteins	# Protein Groups	Protein Group Accessions	Modifications							ΔCn	PEP	XCorr	Probability	Charge	MH+ [Da]	ΔM [ppm]	RT [min]	# Missed Cleavages
	High		#N/A	0	NQVAmNPTNTVFDAK	4	2	1	E9PKE3	M5(Oxidation)							0	8.192e-05	5.08637	0	2	1665.78	-4.37739	45.3006	0
	High		#N/A	0	QTQTFTTYSDNQPGVLIQVYEGER	3	2	1	E9PKE3								0	0.01321	4.69927	0	3	2774.33	0.203808	55.9842	0
	High		#N/A	0	NQVAMNPTNTVFDAK	2	2	1	E9PKE3								0	0.0002339	4.20712	0	2	1649.8	1.30294	48.4351	0
	High		#N/A	0	RFDDAVVQSDMK	2	2	1	E9PKE3								0	0.001749	3.99819	0	2	1410.66	-2.77675	43.0331	1
	High		#N/A	0	IINEPTAAAIAYGLDK	1	2	1	E9PKE3								0	1.017e-05	3.99188	0	2	1659.89	-0.870461	54.1066	0
	High		#N/A	0	SQIHDIVLVGGSTR	2	2	1	E9PKE3								0	2.271e-05	3.97071	0	2	1481.8	-1.9466	46.5799	0
	High		#N/A	0	SFYPEEVSSMVLTK	1	2	1	E9PKE3								0	0.002166	3.67312	0	2	1616.79	0.418346	55.9939	0
	High		#N/A	0	STAGDTHLGGEDFDNR	2	2	1	E9PKE3								0	0.002499	3.66722	0	2	1691.73	0.993789	41.144	0
	High		#N/A	0	FEELNADLFR	1	2	1	E9PKE3								0	0.001655	3.47368	0	2	1253.62	-0.685478	55.07	0
	High		#N/A	0	RFDDAVVQSDmK	2	2	1	E9PKE3	M11(Oxidation)							0	0.01557	3.35912	0	2	1426.66	1.24647	39.7698	1
	High		#N/A	0	VEIIANDQGNR	2	4	2	E9PKE3;P08107-2								0	0.001707	3.3495	0	2	1228.62	-3.28031	40.3818	0
	High		#N/A	0	LLQDFFNGK	1	2	1	E9PKE3								0	0.01629	2.87518	0	2	1081.57	0.972555	53.973	0
	High		#N/A	0	GPAVGIDLGTTYScVGVFQHGK	1	2	1	E9PKE3	C14(Carbamidomethyl)							0	0.01867	2.83781	0	3	2263.12	0.554693	53.7474	0
	High		#N/A	0	LLQDFFnGK	1	2	1	E9PKE3	N7(Deamidated)							0	0.02813	2.63116	0	2	1082.55	-0.162606	54.4139	0
	High		#N/A	0	NQTAEKEEFEHQQK	3	2	1	E9PKE3								0	0.01095	2.5413	0	3	1745.81	0.951284	33.6708	1
	High		#N/A	0.008	TTPSYVAFTDTER	1	4	2	E9PKE3;P08107-2								0	0.1541	2.81014	0	2	1487.7	1.9896	48.2937	0
P38646	Stress-70 protein, mitochondrial	HSPA9	219.5	73.6348	22.34	9.87	1	6	6	8	nucleotide binding; protein binding	nucleus; organelle lumen; cytoplasm; mitochondrion; cell surface; extracellular	cell organization and biogenesis; metabolic process; transport; cell death; regulation of biological process	Pf00012; Pf06723	3313	[GO:0000166]; GO:0036094; GO:1901265; GO:0005488; GO:0097159; GO:1901363; GO:0003674 [GO:0000902]; GO:0032989; GO:0009653; GO:0016043; GO:0048869; GO:0032502; GO:0048856; GO:0071840; GO:0044763; GO:0044767; GO:0008150; GO:0009987; GO:0044699 [GO:0005515]; GO:0005488; GO:0003674 [GO:0005524]; GO:0032550; GO:0032559; GO:0035639; GO:0001883; GO:0032549; GO:0030554; GO:0032555; GO:0043168; GO:1901265…	679	6.16357
	A2		#N/A	q-Value	Sequence	# PSMs	# Proteins	# Protein Groups	Protein Group Accessions	Modifications							ΔCn	PEP	XCorr	Probability	Charge	MH+ [Da]	ΔM [ppm]	RT [min]	# Missed Cleavages
	High		#N/A	0	TTPSVVAFTADGER	2	1	1	P38646								0	0.02421	3.36115	0	2	1450.71	-3.77863	48.7072	0
	High		#N/A	0	QAVTNPNNTFYATK	1	1	1	P38646								0	0.03389	3.34645	0	2	1568.77	-0.362265	42.8424	0
	High		#N/A	0	VLENAEGAR	1	1	1	P38646								0	0.01424	3.08283	0	2	958.496	0.886857	34.9394	0
	High		#N/A	0	AMQDAEVSK	2	1	1	P38646								0	0.01631	2.45221	0	2	978.457	0.781274	33.8784	0
	Medium		#N/A	0.042	QAASSLQQASLK	1	1	1	P38646								0	0.3992	2.77126	0	2	1231.66	-4.28708	40.2235	0
	Medium		#N/A	0.048	RYDDPEVQK	1	1	1	P38646								0	0.4286	2.37506	0	2	1149.55	0.843508	34.7437	1
Q71U36-2	Isoform 2 of Tubulin alpha-1A chain	TUBA1A	67.4506	46.2678	24.8591	20.67	3	6	6	9	catalytic activity; structural molecule activity; protein binding; nucleotide binding	cytoplasm; cytosol; cytoskeleton	metabolic process; cellular component movement; transport; cell organization and biogenesis; cell division	Pf00091; Pf03953	7846	[GO:0000086]; GO:0044772; GO:0044839; GO:0000278; GO:0044770; GO:0007049; GO:0022402; GO:0044763; GO:0009987; GO:0044699; GO:0008150 [GO:0000278]; GO:0007049; GO:0044763; GO:0009987; GO:0044699; GO:0008150 [GO:0003924]; GO:0017111; GO:0016462; GO:0016818; GO:0016817; GO:0016787; GO:0003824; GO:0003674 [GO:0005198]; GO:0003674 [GO:0005200]; GO:0005198; GO:0003674 [GO:0005515]; GO:0005488; GO:00036…	416	5.08447
	A2			q-Value	Sequence	# PSMs	# Proteins	# Protein Groups	Protein Group Accessions	Modifications							ΔCn	PEP	XCorr	Probability	Charge	MH+ [Da]	ΔM [ppm]	RT [min]	# Missed Cleavages
	High			0	TIGGGDDSFNTFFSETGAGK	2	3	1	Q71U36-2								0	0.0008193	4.88749	0	2	2007.89	-2.01984	55.7792	0
	High			0	DVNAAIATIK	1	3	1	Q71U36-2								0	0.001426	2.84304	0	2	1015.58	0.604306	47.05	0
	High			0	EDAANNYAR	2	3	1	Q71U36-2								0	0.05105	2.17964	0	2	1023.45	0.925762	33.1192	0
	High			0	EIIDLVLDR	1	3	1	Q71U36-2								0	0.00732	2.11736	0	2	1085.62	0.677868	57.06	0
	High			0.006	NLDIERPTYTNLNR	2	3	1	Q71U36-2								0	0.1125	3.14404	0	2	1718.88	-1.1093	46.5146	0
	High			0.008	AYHEQLSVAEITNAcFEPANQMVK	1	3	1	Q71U36-2	C15(Carbamidomethyl)							0	0.1552	2.73466	0	3	2750.3	1.32414	53.7912	0
P68371	Tubulin beta-4B chain	TUBB4B	176.988	49.799	89.9025	37.75	1	12	12	26	nucleotide binding; RNA binding; catalytic activity; structural molecule activity; protein binding	nucleus; cytoplasm; cytosol; cytoskeleton; membrane; extracellular	metabolic process; cellular component movement; defense response; response to stimulus; cell organization and biogenesis	Pf00091; Pf03953; Pf10644	10383	[GO:0000086]; GO:0044772; GO:0044839; GO:0000278; GO:0044770; GO:0007049; GO:0022402; GO:0044763; GO:0009987; GO:0044699; GO:0008150 [GO:0000166]; GO:0036094; GO:1901265; GO:0005488; GO:0097159; GO:1901363; GO:0003674 [GO:0000278]; GO:0007049; GO:0044763; GO:0009987; GO:0044699; GO:0008150 [GO:0003725]; GO:0003723; GO:0003676; GO:0097159; GO:1901363; GO:0005488; GO:0003674 [GO:0003924]; GO:001711…	445	4.89404
	A2		#N/A	q-Value	Sequence	# PSMs	# Proteins	# Protein Groups	Protein Group Accessions	Modifications							ΔCn	PEP	XCorr	Probability	Charge	MH+ [Da]	ΔM [ppm]	RT [min]	# Missed Cleavages
	High		#N/A	0	SGPFGQIFRPDNFVFGQSGAGNNWAK	2	1	1	P68371								0	7.557e-06	6.04628	0	3	2798.35	1.12263	59.6417	0
	High		#N/A	0	EIVHLQAGQcGNQIGAK	3	1	1	P68371	C10(Carbamidomethyl)							0	1.372e-05	4.2245	0	3	1822.92	-1.69582	42.5147	0
	High		#N/A	0	EAEScDcLQGFQLTHSLGGGTGSGMGTLLISK	3	1	1	P68371	C5(Carbamidomethyl); C7(Carbamidomethyl)							0	0.03771	4.19661	0	3	3311.53	-1.68794	56.8023	0
	High		#N/A	0	EAEScDcLQGFqLTHSLGGGTGSGMGTLLISK	1	1	1	P68371	C5(Carbamidomethyl); C7(Carbamidomethyl); Q12(Deamidated)							0	0.002142	4.11153	0	3	3312.54	7.04408	56.747	0
	High		#N/A	0	EVDEQMLNVQNK	1	1	1	P68371								0	0.002182	4.08867	0	2	1446.68	-3.0464	44.5718	0
	High		#N/A	0	ISEQFTAMFR	1	1	1	P68371								0	0.001414	3.85776	0	2	1229.6	-0.253124	54.5311	0
	High		#N/A	0	EVDEQmLNVQNK	1	1	1	P68371	M6(Oxidation)							0	0.0005741	3.52449	0	2	1462.68	0.46341	39.9175	0
	High		#N/A	0	ISEQFTAmFR	1	1	1	P68371	M8(Oxidation)							0	0.0008423	3.51385	0	2	1245.59	0.108453	49.1372	0
	High		#N/A	0	IMNTFSVVPSPK	1	1	1	P68371								0	0.01097	3.47384	0	2	1319.7	0.150965	51.0932	0
	High		#N/A	0	ImNTFSVVPSPK	2	1	1	P68371	M2(Oxidation)							0	0.05806	3.41064	0	2	1335.7	1.12304	48.4971	0
	High		#N/A	0	INVYYNEATGGK	2	1	1	P68371								0	0.004788	3.10269	0	2	1328.64	-4.79442	44.1815	0
	High		#N/A	0	LAVNMVPFPR	1	1	1	P68371								0	0.000654	2.78982	0	2	1143.63	-0.369496	54.5141	0
	High		#N/A	0	YLTVAAVFR	1	1	1	P68371								0	0.03931	2.69231	0	2	1039.59	-0.683213	55.4974	0
	High		#N/A	0	FPGQLNADLR	3	1	1	P68371								0	0.04801	2.57099	0	2	1130.6	0.578071	48.472	0
	High		#N/A	0	TAVcDIPPR	1	1	1	P68371	C4(Carbamidomethyl)							0	0.009444	2.33435	0	2	1028.52	1.12794	39.7004	0
	Medium		#N/A	0.013	NMmAAcDPR	1	1	1	P68371	M3(Oxidation); C6(Carbamidomethyl)							0	0.1852	2.57306	0	2	1081.42	0.894324	34.7973	0
	Medium		#N/A	0.028	NMMAAcDPR	1	1	1	P68371	C6(Carbamidomethyl)							0	0.2818	1.93873	0	2	1065.43	0.145109	39.5351	0
Skin & Saliva-related proteins (proposed contaminants)
Replicate: 1
P15924-2	Isoform DPII of Desmoplakin	DSP	96.5388	259.957	38.6485	5.06	2	9	9	12	catalytic activity; motor activity; protein binding; structural molecule activity	cytoskeleton; cytoplasm; mitochondrion; membrane	cell organization and biogenesis; development; metabolic process; cell death; cell differentiation; response to stimulus; regulation of biological process; cell communication	Pf00681; Pf01576; Pf04111; Pf05557; Pf05622; Pf07888	1832	[GO:0000226]; GO:0007010; GO:0007017; GO:1902589; GO:0006996; GO:0044763; GO:0009987; GO:0016043; GO:0044699; GO:0008150; GO:0071840 [GO:0001533]; GO:0005856; GO:0043232; GO:0043228; GO:0043229; GO:0043226; GO:0044424; GO:0005575; GO:0005622; GO:0044464; GO:0005623 [GO:0002934]; GO:0045216; GO:0034330; GO:0016043; GO:0044763; GO:0071840; GO:0009987; GO:0044699; GO:0008150 [GO:0003223]; GO:0055010…	2272	6.96143
	A2		#N/A	ΔM [ppm]	Sequence	# PSMs	# Proteins	# Protein Groups	Protein Group Accessions	Modifications	ΔCn	q-Value	PEP	XCorr	Probability	Charge	MH+ [Da]	RT [min]	# Missed Cleavages
	High		#N/A	3.4624	IGLVRPGTALELLEAQAATGFIVDPVSNLR	1	2	1	P15924-2		0	0	0.003974	4.65439	0	3	3120.75	68.0021	0
	High		#N/A	1.76914	TGSQYDIQDAIDK	2	2	1	P15924-2		0	0	0.005689	3.93251	0	2	1453.68	46.2414	0
	High		#N/A	1.95586	LLEAQAcTGGIIHPTTGQK	2	2	1	P15924-2	C7(Carbamidomethyl)	0	0.003	0.03067	3.40358	0	3	1995.04	44.6228	0
	High		#N/A	2.51584	GIVDSITGQR	1	2	1	P15924-2		0	0.003	0.01925	3.24266	0	2	1045.57	46.0898	0
	Medium		#N/A	1.89467	YEVTSGGGGTSR	1	2	1	P15924-2		0	0.017	0.09071	2.87453	0	2	1170.54	33.7373	0
	Medium		#N/A	-7.95169	KTGSQYDIQDAIDK	1	2	1	P15924-2		0	0.021	0.1148	3.07108	0	3	1581.76	43.797	1
	Medium		#N/A	2.55398	LLEAASVSSK	1	2	1	P15924-2		0	0.023	0.129	3.15374	0	2	1004.56	39.7439	0
	Medium		#N/A	1.48679	ETQSQLETER	2	2	1	P15924-2		0	0.025	0.1403	2.49375	0	2	1220.58	34.855	0
	Medium		#N/A	2.05265	VVIVDPETNK	1	2	1	P15924-2		0	0.033	0.189	3.07009	0	2	1113.62	42.2088	0
P81605	Dermcidin	DCD	0	11.2768	18.3879	22.73	2	3	3	5	catalytic activity	extracellular	metabolic process; defense response; response to stimulus		117159	[GO:0005576]; GO:0005575 [GO:0006508]; GO:0016485; GO:0051604; GO:0010467; GO:0019538; GO:0043170; GO:0044238; GO:0071704; GO:0008152; GO:0008150 [GO:0008233]; GO:0016787; GO:0003824; GO:0003674 [GO:0016787]; GO:0003824; GO:0003674 [GO:0031640]; GO:0001906; GO:0044364; GO:0008150; GO:0035821; GO:0051704; GO:0065008; GO:0065007 [GO:0042742]; GO:0009617; GO:0098542; GO:0051707; GO:0006952; GO:00432…	110	6.53662
	A2		#N/A	ΔM [ppm]	Sequence	# PSMs	# Proteins	# Protein Groups	Protein Group Accessions	Modifications	ΔCn	q-Value	PEP	XCorr	Probability	Charge	MH+ [Da]	RT [min]	# Missed Cleavages
	High		#N/A	2.48701	LGKDAVEDLESVGK	3	2	1	P81605		0	0	0.003368	4.15229	0	3	1459.77	47.4311	1
	High		#N/A	2.48843	DAVEDLESVGK	1	2	1	P81605		0	0	0.0004489	3.59876	0	2	1161.57	47.7794	0
	High		#N/A	1.8942	ENAGEDPGLAR	1	2	1	P81605		0	0	0.005436	2.57336	0	2	1128.53	35.6482	0
Q9NZT1	Calmodulin-like protein 5	CALML5	0	15.8828	13.0615	36.99	1	3	3	3	metal ion binding		cell communication; regulation of biological process; response to stimulus; development	Pf00036	51806	[GO:0005509]; GO:0046872; GO:0043169; GO:0043167; GO:0005488; GO:0003674 [GO:0007165]; GO:0007154; GO:0044700; GO:0050794; GO:0051716; GO:0044763; GO:0023052; GO:0044699; GO:0009987; GO:0050789; GO:0050896; GO:0008150; GO:0065007 [GO:0008544]; GO:0009888; GO:0043588; GO:0048856; GO:0048513; GO:0032502; GO:0048731; GO:0008150; GO:0007275; GO:0044707; GO:0044767; GO:0032501; GO:0044699 [GO:0046872]…	146	4.43701
	A2		#N/A	ΔM [ppm]	Sequence	# PSMs	# Proteins	# Protein Groups	Protein Group Accessions	Modifications	ΔCn	q-Value	PEP	XCorr	Probability	Charge	MH+ [Da]	RT [min]	# Missed Cleavages
	High		#N/A	0.199621	AFSAVDTDGNGTINAQELGAALK	1	1	1	Q9NZT1		0	0	5.981e-05	6.09375	0	2	2263.12	53.1999	0
	High		#N/A	6.67324	LISEVDSDGDGEISFQEFLTAAK	1	1	1	Q9NZT1		0	0	0.0002446	4.93965	0	2	2471.2	60.0831	0
	Medium		#N/A	2.35221	NLSEAQLR	1	1	1	Q9NZT1		0	0.035	0.2137	2.02806	0	2	930.503	39.7242	0
Q86YZ3	Hornerin	HRNR	0.0071	282.228	11.3552	4.49	1	2	2	3	catalytic activity; metal ion binding	cytoskeleton; extracellular	metabolic process; development; cell differentiation		388697	[GO:0001533]; GO:0005856; GO:0043232; GO:0043228; GO:0043229; GO:0043226; GO:0044424; GO:0005575; GO:0005622; GO:0044464; GO:0005623 [GO:0004640]; GO:0016861; GO:0016860; GO:0016853; GO:0003824; GO:0003674 [GO:0005509]; GO:0046872; GO:0043169; GO:0043167; GO:0005488; GO:0003674 [GO:0006568]; GO:0006586; GO:0009072; GO:1901605; GO:0006576; GO:0042430; GO:0006520; GO:0006725; GO:1901360; GO:0044106…	2850	10.0376
	A2		#N/A	ΔM [ppm]	Sequence	# PSMs	# Proteins	# Protein Groups	Protein Group Accessions	Modifications	ΔCn	q-Value	PEP	XCorr	Probability	Charge	MH+ [Da]	ΔM [ppm]	RT [min]	# Missed Cleavages
	High		#N/A	2.15817	GPYESGSGHSSGLGHR	2	1	1	Q86YZ3		0	0	3.412e-06	4.80227	0	2	1584.72	2.15817	23.2698	0
	High		#N/A	1.46457	QSLGHGQHGSGSGQSPSPSR	1	1	1	Q86YZ3		0	0	0.01233	3.07526	0	3	1947.9	1.46457	23.0294	0
Replicate: 2
P15924-2	Isoform DPII of Desmoplakin	DSP	96.5388	259.957	52.8734	6.95	2	15	15	19	catalytic activity; motor activity; protein binding; structural molecule activity	cytoskeleton; cytoplasm; mitochondrion; membrane	cell organization and biogenesis; development; metabolic process; cell death; cell differentiation; response to stimulus; regulation of biological process; cell communication	Pf00681; Pf01576; Pf04111; Pf05557; Pf05622; Pf07888	1832	[GO:0000226]; GO:0007010; GO:0007017; GO:1902589; GO:0006996; GO:0044763; GO:0009987; GO:0016043; GO:0044699; GO:0008150; GO:0071840 [GO:0001533]; GO:0005856; GO:0043232; GO:0043228; GO:0043229; GO:0043226; GO:0044424; GO:0005575; GO:0005622; GO:0044464; GO:0005623 [GO:0002934]; GO:0045216; GO:0034330; GO:0016043; GO:0044763; GO:0071840; GO:0009987; GO:0044699; GO:0008150 [GO:0003223]; GO:0055010…	2272	6.96143
	A2		#N/A	q-Value	Sequence	# PSMs	# Proteins	# Protein Groups	Protein Group Accessions	Modifications							ΔCn	PEP	XCorr	Probability	Charge	MH+ [Da]	ΔM [ppm]	RT [min]	# Missed Cleavages
	High		#N/A	0	TGSQYDIQDAIDK	3	2	1	P15924-2								0	8.463e-05	4.36828	0	2	1453.68	0.929409	47.086	0
	High		#N/A	0	GAGSIAGASASPK	1	2	1	P15924-2								0	0.008584	3.43487	0	2	1073.56	-2.8333	35.931	0
	High		#N/A	0	YEVTSGGGGTSR	2	2	1	P15924-2								0	0.0003987	3.37816	0	2	1170.54	1.47752	35.1021	0
	High		#N/A	0	ETQSQLETER	2	2	1	P15924-2								0	0.05479	2.53096	0	2	1220.57	-3.01369	35.9811	0
	High		#N/A	0	STLEAETR	1	2	1	P15924-2								0	0.01928	1.84517	0	2	906.453	0.812479	35.016	0
	High		#N/A	0.002	GIVDSITGQR	1	2	1	P15924-2								0	0.0678	2.74845	0	2	1045.56	0.414334	46.968	0
	High		#N/A	0.002	YGDGIQLTR	1	2	1	P15924-2								0	0.06709	2.72626	0	2	1022.52	-4.03297	44.4173	0
	High		#N/A	0.002	QLQNIIQATSR	1	2	1	P15924-2								0	0.08218	2.6902	0	2	1271.71	-0.63942	47.3591	0
	High		#N/A	0.002	LEDELNR	1	2	1	P15924-2								0	0.07081	2.21355	0	2	888.442	0.34909	38.9552	0
	High		#N/A	0.006	VVIVDPETNK	1	2	1	P15924-2								0	0.09958	2.72705	0	2	1113.61	-1.0166	42.8773	0
	High		#N/A	0.006	LLEAQAcTGGIIHPTTGQK	1	2	1	P15924-2	C7(Carbamidomethyl)							0	0.1051	2.58796	0	3	1995.03	-2.72496	45.5528	0
	High		#N/A	0.006	ISTEEAIR	1	2	1	P15924-2								0	0.1121	2.37449	0	2	918.49	0.654724	39.3737	0
	High		#N/A	0.007	GIHNSIGDYR	1	2	1	P15924-2								0	0.1328	2.0851	0	2	1131.56	0.813049	39.6251	0
	Medium		#N/A	0.023	NQcTQVVQER	1	2	1	P15924-2	C3(Carbamidomethyl)							0	0.2585	3.03523	0	2	1261.6	0.854351	36.1122	0
	Medium		#N/A	0.04	ISTISSVR	1	2	1	P15924-2								0	0.3764	1.83978	0	2	862.499	-0.0430821	39.928	0
P81605	Dermcidin	DCD	0	11.2768	31.5921	35.45	1	4	4	9	catalytic activity	extracellular	metabolic process; defense response; response to stimulus		117159	[GO:0005576]; GO:0005575 [GO:0006508]; GO:0016485; GO:0051604; GO:0010467; GO:0019538; GO:0043170; GO:0044238; GO:0071704; GO:0008152; GO:0008150 [GO:0008233]; GO:0016787; GO:0003824; GO:0003674 [GO:0016787]; GO:0003824; GO:0003674 [GO:0031640]; GO:0001906; GO:0044364; GO:0008150; GO:0035821; GO:0051704; GO:0065008; GO:0065007 [GO:0042742]; GO:0009617; GO:0098542; GO:0051707; GO:0006952; GO:00432…	110	6.53662
	A2		#N/A	q-Value	Sequence	# PSMs	# Proteins	# Protein Groups	Protein Group Accessions	Modifications							ΔCn	PEP	XCorr	Probability	Charge	MH+ [Da]	ΔM [ppm]	RT [min]	# Missed Cleavages
	High		#N/A	0	LGKDAVEDLESVGK	3	1	1	P81605								0	9.894e-06	4.45128	0	2	1459.77	1.09554	48.1889	1
	High		#N/A	0	DAVEDLESVGK	3	1	1	P81605								0	0.0007939	3.74335	0	2	1161.56	-2.66105	49.056	0
	High		#N/A	0	ENAGEDPGLAR	2	1	1	P81605								0	0.003339	3.04189	0	2	1128.53	-1.56716	36.7643	0
	Medium		#N/A	0.04	GAVHDVKDVLDSVL	1	1	1	P81605								0	0.3631	2.6946	0	2	1466.79	1.62928	57.8917	1
Q86YZ3	Hornerin	HRNR	0.0071	282.228	23.6255	10.74	1	5	5	8	catalytic activity; metal ion binding	cytoskeleton; extracellular	metabolic process; development; cell differentiation		388697	[GO:0001533]; GO:0005856; GO:0043232; GO:0043228; GO:0043229; GO:0043226; GO:0044424; GO:0005575; GO:0005622; GO:0044464; GO:0005623 [GO:0004640]; GO:0016861; GO:0016860; GO:0016853; GO:0003824; GO:0003674 [GO:0005509]; GO:0046872; GO:0043169; GO:0043167; GO:0005488; GO:0003674 [GO:0006568]; GO:0006586; GO:0009072; GO:1901605; GO:0006576; GO:0042430; GO:0006520; GO:0006725; GO:1901360; GO:0044106…	2850	10.0376
	A2		#N/A	q-Value	Sequence	# PSMs	# Proteins	# Protein Groups	Protein Group Accessions	Modifications							ΔCn	PEP	XCorr	Probability	Charge	MH+ [Da]	ΔM [ppm]	RT [min]	# Missed Cleavages
	High		#N/A	0	QSLGHGQHGSGSGQSPSPSR	3	1	1	Q86YZ3								0	0.01194	3.49505	0	3	1947.9	0.806557	30.612	0
	High		#N/A	0	GSGSGQSPSYGR	1	1	1	Q86YZ3								0	0.027	3.2015	0	2	1139.51	0.0936619	32.1851	0
	High		#N/A	0	GPYESGSGHSSGLGHQESR	1	1	1	Q86YZ3								0	0.03071	2.99292	0	3	1928.85	1.49678	34.0186	0
	Medium		#N/A	0.016	GPYESGSGHSSGLGHR	1	1	1	Q86YZ3								0	0.2289	2.06831	0	3	1584.72	0.801665	33.5794	0
	Medium		#N/A	0.03	SSSSGQHGSGLGESSGFGHHESSSGqSSSYSqHGSGSGHSSGYGQHGSR	2	1	1	Q86YZ3	Q26(Deamidated); Q32(Deamidated)							0.0088	0.2929	5.5986	0	5	4750.97	9.02752	35.0232	0
P04745	Alpha-amylase 1	AMY1A	0	57.7309	97.1232	42.07	1	15	15	29	catalytic activity; protein binding; metal ion binding	extracellular	metabolic process	Pf00128; Pf02806	276	[GO:0003824]; GO:0003674 [GO:0004556]; GO:0016160; GO:0004553; GO:0016798; GO:0016787; GO:0003824; GO:0003674 [GO:0005515]; GO:0005488; GO:0003674 [GO:0005576]; GO:0005575 [GO:0005615]; GO:0044421; GO:0005575; GO:0005576 [GO:0005975]; GO:0044238; GO:0071704; GO:0008152; GO:0008150 [GO:0007586]; GO:0044707; GO:0032501; GO:0044699; GO:0008150 [GO:0008152]; GO:0008150 [GO:0016787]; GO:0003824; GO:00…	511	6.93213
Proposed contaminants - other (no RNA)
Replicate: 1
P02765	Alpha-2-HS-glycoprotein	AHSG	0.1846	39.2997	13.6075	5.45	1	3	3	4	enzyme regulator activity	extracellular	development; transport; defense response; response to stimulus; reproduction; metabolic process; regulation of biological process; cell growth; cell organization and biogenesis; cell communication	Pf00031	197	[GO:0001501]; GO:0048731; GO:0007275; GO:0048856; GO:0044707; GO:0044767; GO:0032502; GO:0032501; GO:0044699; GO:0008150 [GO:0001503]; GO:0044707; GO:0032501; GO:0044699; GO:0008150 [GO:0004869]; GO:0004866; GO:0030414; GO:0061135; GO:0004857; GO:0061134; GO:0030234; GO:0003674 [GO:0005576]; GO:0005575 [GO:0005615]; GO:0044421; GO:0005575; GO:0005576 [GO:0006907]; GO:0006897; GO:0016192; GO:00068…	367	5.71924
	A2		#N/A	ΔM [ppm]	Sequence	# PSMs	# Proteins	# Protein Groups	Protein Group Accessions	Modifications	ΔCn	q-Value	PEP	XCorr	Probability	Charge	MH+ [Da]	RT [min]	# Missed Cleavages
	High		#N/A	1.77002	cDSSPDSAEDVR	1	1	1	P02765	C1(Carbamidomethyl)	0	0	0.0002764	4.03261	0	2	1337.53	34.283	0
	High		#N/A	3.61473	cDSSPDSAEDVRK	2	1	1	P02765	C1(Carbamidomethyl)	0	0	0.0006117	3.56803	0	2	1465.63	23.1859	1
	High		#N/A	2.87668	cNLLAEK	1	1	1	P02765	C1(Carbamidomethyl)	0	0.003	0.04294	2.39999	0	2	847.437	40.7352	0
Replicate: 2
P02765	Alpha-2-HS-glycoprotein	AHSG	0.1846	39.2997	17.1494	5.45	1	3	3	6	enzyme regulator activity	extracellular	development; transport; defense response; response to stimulus; reproduction; metabolic process; regulation of biological process; cell growth; cell organization and biogenesis; cell communication	Pf00031	197	[GO:0001501]; GO:0048731; GO:0007275; GO:0048856; GO:0044707; GO:0044767; GO:0032502; GO:0032501; GO:0044699; GO:0008150 [GO:0001503]; GO:0044707; GO:0032501; GO:0044699; GO:0008150 [GO:0004869]; GO:0004866; GO:0030414; GO:0061135; GO:0004857; GO:0061134; GO:0030234; GO:0003674 [GO:0005576]; GO:0005575 [GO:0005615]; GO:0044421; GO:0005575; GO:0005576 [GO:0006907]; GO:0006897; GO:0016192; GO:00068…	367	5.71924
	A2		#N/A	q-Value	Sequence	# PSMs	# Proteins	# Protein Groups	Protein Group Accessions	Modifications							ΔCn	PEP	XCorr	Probability	Charge	MH+ [Da]	ΔM [ppm]	RT [min]	# Missed Cleavages
	High		#N/A	0	cDSSPDSAEDVRK	3	1	1	P02765	C1(Carbamidomethyl)							0	0.002667	3.83907	0	2	1465.62	1.36593	33.203	1
	High		#N/A	0	cDSSPDSAEDVR	1	1	1	P02765	C1(Carbamidomethyl)							0	0.0007425	3.55223	0	2	1337.53	1.0399	35.4857	0
	Medium		#N/A	0.013	cNLLAEK	2	1	1	P02765	C1(Carbamidomethyl)							0.0278	0.1991	1.74842	0	2	847.435	1.43622	41.987	0
Q6UWP8	Suprabasin	SBSN	0	60.5046	15.4472	18.31	1	3	3	3		extracellular; cytoplasm			374897	[GO:0005576]; GO:0005575 [GO:0005737]; GO:0044424; GO:0005622; GO:0044464; GO:0005575; GO:0005623 [GO:0070062]; GO:0031988; GO:0065010; GO:0031982; GO:0043227; GO:0043230; GO:0043226; GO:0044421; GO:0005575; GO:0005576	590	7.00537
	A2			q-Value	Sequence	# PSMs	# Proteins	# Protein Groups	Protein Group Accessions	Modifications							ΔCn	PEP	XCorr	Probability	Charge	MH+ [Da]	ΔM [ppm]	RT [min]	# Missed Cleavages
	High			0	FGQGVHHAAGQAGNEAGR	1	1	1	Q6UWP8								0	6.73347e-08	5.33584	0	3	1763.83	0.0607812	33.5245	0
	High			0	FGQGVDNAAGQAGNEAGR	1	1	1	Q6UWP8								0	0.0001023	5.26144	0	2	1718.78	-1.61837	40.0629	0
	High			0	FGQGAHHAAGQAGNEAGR	1	1	1	Q6UWP8								0	1.004e-06	4.84991	0	3	1735.8	0.196055	31.7613	0
80-110 kDa
Unspecific proteins
Q01844-6	Isoform 6 of RNA-binding protein EWS	EWSR1	91.5411	62.469	13.1038	6.33	5	2	2	3	nucleotide binding; RNA binding; protein binding; metal ion binding	nucleus; cytoplasm; membrane	metabolic process; regulation of biological process	Pf00076; Pf00641	2130	[GO:0000166]; GO:0036094; GO:1901265; GO:0005488; GO:0097159; GO:1901363; GO:0003674 [GO:0003676]; GO:0097159; GO:1901363; GO:0005488; GO:0003674 [GO:0003723]; GO:0003676; GO:0097159; GO:1901363; GO:0005488; GO:0003674 [GO:0005515]; GO:0005488; GO:0003674 [GO:0005516]; GO:0005515; GO:0005488; GO:0003674 [GO:0005622]; GO:0044464; GO:0005575; GO:0005623 [GO:0005634]; GO:0043231; GO:0043227; GO:0043…	600	9.39307
	A2		#N/A	ΔM [ppm]	Sequence	# PSMs	# Proteins	# Protein Groups	Protein Group Accessions	Modifications	ΔCn	q-Value	PEP	XCorr	Probability	Charge	MH+ [Da]	RT [min]	# Missed Cleavages
	High		#N/A	2.55293	QDHPSSmGVYGQESGGFSGPGENR	1	5	1	Q01844-6	M7(Oxidation)	0	0	2.19e-07	5.36127	0	3	2496.05	13.1926	0
	High		#N/A	-1.89278	QDHPSSMGVYGQESGGFSGPGENR	1	5	1	Q01844-6		0	0	0.005154	3.87771	0	3	2480.05	13.9296	0
	High		#N/A	-0.31313	GDATVSYEDPPTAK	1	5	1	Q01844-6		0	0	0.0001682	3.8648	0	2	1450.67	12.9333	0
O14497-2	Isoform 2 of AT-rich interactive domain-containing protein 1A	ARID1A	8.3363	218.197	8.42325	1.69	2	2	2	2	DNA binding; protein binding	chromosome; nucleus; organelle lumen	cell organization and biogenesis; metabolic process; regulation of biological process; development; cell communication; response to stimulus	Pf01388; Pf12031	8289	[GO:0000790]; GO:0000785; GO:0044454; GO:0044427; GO:0000228; GO:0044428; GO:0005694; GO:0044446; GO:0031981; GO:0005634; GO:0043232; GO:0043229; GO:0044422; GO:0044424; GO:0070013; GO:0043231; GO:0043228; GO:0043226; GO:0005575; GO:0005622; GO:0044464; GO:0043233; GO:0043227; GO:0005623; GO:0031974 [GO:0003677]; GO:0003676; GO:0097159; GO:1901363; GO:0005488; GO:0003674 [GO:0003713]; GO:0003712;…	2068	6.52197
	A2		#N/A	ΔM [ppm]	Sequence	# PSMs	# Proteins	# Protein Groups	Protein Group Accessions	Modifications	ΔCn	q-Value	PEP	XCorr	Probability	Charge	MH+ [Da]	RT [min]	# Missed Cleavages
	High		#N/A	0.18203	SHHAPmSPGSSGGGGQPLAR	1	2	1	O14497-2	M6(Oxidation)	0	0	0.01108	4.27924	0	3	1903.88	10.9571	0
	High		#N/A	1.99785	EEAGGEAAAAAAAER	1	2	1	O14497-2		0	0	7.251e-09	4.14401	0	2	1373.63	12.7204	0
P08238	Heat shock protein HSP 90-beta	HSP90AB1	590.536	83.2121	5.54365	2.9	1	2	2	2	nucleotide binding; RNA binding; protein binding; enzyme regulator activity	cytoplasm; mitochondrion; cytosol; nucleus; cell surface; membrane; extracellular	development; metabolic process; response to stimulus; cell differentiation; cell organization and biogenesis; cellular component movement; regulation of biological process; transport; cell communication; cell death; defense response	Pf00183; Pf02518	3326	[GO:0000166]; GO:0036094; GO:1901265; GO:0005488; GO:0097159; GO:1901363; GO:0003674 [GO:0001890]; GO:0044767; GO:0048513; GO:0032502; GO:0044699; GO:0048731; GO:0048856; GO:0008150; GO:0007275; GO:0044707; GO:0032501 [GO:0002134]; GO:0032551; GO:0032557; GO:0043168; GO:0001884; GO:0032549; GO:0019103; GO:0032553; GO:0043167; GO:0001882; GO:0000166; GO:0097367; GO:0005488; GO:0036094; GO:0097159;…	724	5.03369
	A2		#N/A	ΔM [ppm]	Sequence	# PSMs	# Proteins	# Protein Groups	Protein Group Accessions	Modifications	ΔCn	q-Value	PEP	XCorr	Probability	Charge	MH+ [Da]	RT [min]	# Missed Cleavages
	High		#N/A	2.41867	YIDQEELNK	1	1	1	P08238		0	0	0.02588	2.77763	0	2	1151.56	13.0558	0
	High		#N/A	2.0068	ELISNASDALDK	1	1	1	P08238		0	0	0.001508	2.76603	0	2	1275.65	14.4156	0
Q2TAL8	Glutamine-rich protein 1	QRICH1	30.7929	86.3819	5.16593	2.71	1	2	2	2	protein binding	nucleus; organelle lumen	cell death; regulation of biological process	Pf00619; Pf12012	54870	[GO:0003674] [GO:0005515]; GO:0005488; GO:0003674 [GO:0005575] [GO:0005622]; GO:0044464; GO:0005575; GO:0005623 [GO:0005634]; GO:0043231; GO:0043227; GO:0043229; GO:0043226; GO:0044424; GO:0005575; GO:0005622; GO:0044464; GO:0005623 [GO:0005730]; GO:0031981; GO:0043232; GO:0044428; GO:0070013; GO:0043228; GO:0043229; GO:0005634; GO:0044446; GO:0043233; GO:0043226; GO:0044424; GO:0043231; GO:00444…	776	5.87158
	A2		#N/A	ΔM [ppm]	Sequence	# PSMs	# Proteins	# Protein Groups	Protein Group Accessions	Modifications	ΔCn	q-Value	PEP	XCorr	Probability	Charge	MH+ [Da]	RT [min]	# Missed Cleavages
	High		#N/A	-2.45379	VGTASVLQPVK	1	1	1	Q2TAL8		0	0	0.01745	3.0818	0	2	1098.65	13.9869	0
	High		#N/A	0.350857	ALGIHQTGQK	1	1	1	Q2TAL8		0	0	0.014	2.08413	0	2	1052.59	11.3748	0
Skin-related proteins
Q86YZ3	Hornerin	HRNR	0.0071	282.228	20.0859	4.67	1	4	4	5	catalytic activity; metal ion binding	cytoskeleton; extracellular	metabolic process; development; cell differentiation		388697	[GO:0001533]; GO:0005856; GO:0043232; GO:0043228; GO:0043229; GO:0043226; GO:0044424; GO:0005575; GO:0005622; GO:0044464; GO:0005623 [GO:0004640]; GO:0016861; GO:0016860; GO:0016853; GO:0003824; GO:0003674 [GO:0005509]; GO:0046872; GO:0043169; GO:0043167; GO:0005488; GO:0003674 [GO:0006568]; GO:0006586; GO:0009072; GO:1901605; GO:0006576; GO:0042430; GO:0006520; GO:0006725; GO:1901360; GO:0044106…	2850	10.0376
	A2		#N/A	ΔM [ppm]	Sequence	# PSMs	# Proteins	# Protein Groups	Protein Group Accessions	Modifications	ΔCn	q-Value	PEP	XCorr	Probability	Charge	MH+ [Da]	RT [min]	# Missed Cleavages
	High		#N/A	3.03581	GEQHGSSSGSSSSYGQHGSGSR	1	1	1	Q86YZ3		0	0	1.731e-05	4.90367	0	3	2122.88	9.65594	0
	High		#N/A	0.262696	GPYESGSGHSSGLGHQESR	1	1	1	Q86YZ3		0	0	0.0002242	3.99272	0	3	1928.85	10.8687	0
	High		#N/A	1.46013	QSLGHGqHGSGSGQSPSPSR	1	1	1	Q86YZ3	Q7(Deamidated)	0	0	0.02314	3.83462	0	3	1948.89	10.1094	0
	High		#N/A	2.40458	QSLGHGQHGSGSGQSPSPSR	1	1	1	Q86YZ3		0	0	0.004572	3.79176	0	3	1947.91	9.99359	0
	High		#N/A	0.522164	GSGSGQSPSYGR	1	1	1	Q86YZ3		0	0	0.008746	3.56313	0	2	1139.51	10.6646	0
P81605	Dermcidin	DCD	0	11.2768	15.7012	12.73	2	2	2	4	catalytic activity	extracellular	metabolic process; defense response; response to stimulus		117159	[GO:0005576]; GO:0005575 [GO:0006508]; GO:0016485; GO:0051604; GO:0010467; GO:0019538; GO:0043170; GO:0044238; GO:0071704; GO:0008152; GO:0008150 [GO:0008233]; GO:0016787; GO:0003824; GO:0003674 [GO:0016787]; GO:0003824; GO:0003674 [GO:0031640]; GO:0001906; GO:0044364; GO:0008150; GO:0035821; GO:0051704; GO:0065008; GO:0065007 [GO:0042742]; GO:0009617; GO:0098542; GO:0051707; GO:0006952; GO:00432…	110	6.53662
	A2		#N/A	ΔM [ppm]	Sequence	# PSMs	# Proteins	# Protein Groups	Protein Group Accessions	Modifications	ΔCn	q-Value	PEP	XCorr	Probability	Charge	MH+ [Da]	RT [min]	# Missed Cleavages
	High		#N/A	1.92256	LGKDAVEDLESVGK	3	2	1	P81605		0	0	3.485e-06	4.25179	0	3	1459.77	14.896	1
	High		#N/A	1.43752	DAVEDLESVGK	1	2	1	P81605		0	0	0.001217	3.59607	0	2	1161.57	15.1118	0
Q9NZT1	Calmodulin-like protein 5	CALML5	0	15.8828	13.1645	21.23	1	2	2	3	metal ion binding		cell communication; regulation of biological process; response to stimulus; development	Pf00036	51806	[GO:0005509]; GO:0046872; GO:0043169; GO:0043167; GO:0005488; GO:0003674 [GO:0007165]; GO:0007154; GO:0044700; GO:0050794; GO:0051716; GO:0044763; GO:0023052; GO:0044699; GO:0009987; GO:0050789; GO:0050896; GO:0008150; GO:0065007 [GO:0008544]; GO:0009888; GO:0043588; GO:0048856; GO:0048513; GO:0032502; GO:0048731; GO:0008150; GO:0007275; GO:0044707; GO:0044767; GO:0032501; GO:0044699 [GO:0046872]…	146	4.43701
	A2		#N/A	ΔM [ppm]	Sequence	# PSMs	# Proteins	# Protein Groups	Protein Group Accessions	Modifications	ΔCn	q-Value	PEP	XCorr	Probability	Charge	MH+ [Da]	RT [min]	# Missed Cleavages
	High		#N/A	0.0917436	AFSAVDTDGNGTINAQELGAALK	2	1	1	Q9NZT1		0	0	0.005053	5.73159	0	2	2263.12	16.4001	0
	Medium		#N/A	2.61459	NLSEAQLR	1	1	1	Q9NZT1		0	0.022	0.153	2.46361	0	2	930.503	13.0491	0
P15924-2	Isoform DPII of Desmoplakin	DSP	96.5388	259.957	8.06442	1.36	2	3	3	3	catalytic activity; motor activity; protein binding; structural molecule activity	cytoskeleton; cytoplasm; mitochondrion; membrane	cell organization and biogenesis; development; metabolic process; cell death; cell differentiation; response to stimulus; regulation of biological process; cell communication	Pf00681; Pf01576; Pf04111; Pf05557; Pf05622; Pf07888	1832	[GO:0000226]; GO:0007010; GO:0007017; GO:1902589; GO:0006996; GO:0044763; GO:0009987; GO:0016043; GO:0044699; GO:0008150; GO:0071840 [GO:0001533]; GO:0005856; GO:0043232; GO:0043228; GO:0043229; GO:0043226; GO:0044424; GO:0005575; GO:0005622; GO:0044464; GO:0005623 [GO:0002934]; GO:0045216; GO:0034330; GO:0016043; GO:0044763; GO:0071840; GO:0009987; GO:0044699; GO:0008150 [GO:0003223]; GO:0055010…	2272	6.96143
	A2		#N/A	ΔM [ppm]	Sequence	# PSMs	# Proteins	# Protein Groups	Protein Group Accessions	Modifications	ΔCn	q-Value	PEP	XCorr	Probability	Charge	MH+ [Da]	RT [min]	# Missed Cleavages
	High		#N/A	1.47234	QLQNIIQATSR	1	2	1	P15924-2		0	0	0.00586	2.99469	0	2	1271.71	14.8153	0
	High		#N/A	2.08685	ETQSQLETER	1	2	1	P15924-2		0	0	0.007438	2.92023	0	2	1220.58	11.7422	0
	High		#N/A	2.04884	GIVDSITGQR	1	2	1	P15924-2		0	0	0.02597	2.1495	0	2	1045.57	14.7005	0
Proposed contaminants - other (no RNA)
Q6UWP8	Suprabasin	SBSN	0	60.5046	19.5647	20	1	4	4	5		extracellular; cytoplasm			374897	[GO:0005576]; GO:0005575 [GO:0005737]; GO:0044424; GO:0005622; GO:0044464; GO:0005575; GO:0005623 [GO:0070062]; GO:0031988; GO:0065010; GO:0031982; GO:0043227; GO:0043230; GO:0043226; GO:0044421; GO:0005575; GO:0005576	590	7.00537
	A2		#N/A	ΔM [ppm]	Sequence	# PSMs	# Proteins	# Protein Groups	Protein Group Accessions	Modifications	ΔCn	q-Value	PEP	XCorr	Probability	Charge	MH+ [Da]	RT [min]	# Missed Cleavages
	High		#N/A	1.4619	FGQGAHHAAGQAGNEAGR	1	1	1	Q6UWP8		0	0	8.041e-09	5.80585	0	3	1735.8	10.2456	0
	High		#N/A	0.683648	FGQGVHHAAGQAGNEAGR	1	1	1	Q6UWP8		0	0	0.008866	4.81754	0	3	1763.83	10.6946	0
	High		#N/A	0.377855	VAHEINHGIGQAGK	2	1	1	Q6UWP8		0	0	0.003655	3.42711	0	3	1430.75	10.9611	0
	Medium		#N/A	0.911829	LGQGVNHAADQAGK	1	1	1	Q6UWP8		0	0.022	0.1874	2.36442	0	3	1365.69	10.8058	0
120-135 kDa
Unspecific proteins
O14497-2	Isoform 2 of AT-rich interactive domain-containing protein 1A	ARID1A	8.3363	218.197	13.0332	3.38	2	3	3	3	DNA binding; protein binding	chromosome; nucleus; organelle lumen	cell organization and biogenesis; metabolic process; regulation of biological process; development; cell communication; response to stimulus	Pf01388; Pf12031	8289	[GO:0000790]; GO:0000785; GO:0044454; GO:0044427; GO:0000228; GO:0044428; GO:0005694; GO:0044446; GO:0031981; GO:0005634; GO:0043232; GO:0043229; GO:0044422; GO:0044424; GO:0070013; GO:0043231; GO:0043228; GO:0043226; GO:0005575; GO:0005622; GO:0044464; GO:0043233; GO:0043227; GO:0005623; GO:0031974 [GO:0003677]; GO:0003676; GO:0097159; GO:1901363; GO:0005488; GO:0003674 [GO:0003713]; GO:0003712;…	2068	6.52197
	A2		#N/A	ΔM [ppm]	Sequence	# PSMs	# Proteins	# Protein Groups	Protein Group Accessions	Modifications	ΔCn	q-Value	PEP	XCorr	Probability	Charge	MH+ [Da]	RT [min]	# Missed Cleavages
	High		#N/A	0.951427	SHHAPmSPGSSGGGGQPLAR	1	2	1	O14497-2	M6(Oxidation)	0	0	4.09e-06	4.84009	0	3	1903.88	10.9029	0
	High		#N/A	1.37578	EEAGGEAAAAAAAER	1	2	1	O14497-2		0	0	9.332e-09	4.79192	0	2	1373.63	12.58	0
	High		#N/A	0.766988	GGTPGSGAAAAAGSKPPPSSSASASSSSSSFAQQR	1	2	1	O14497-2		0	0	0.06566	3.40122	0	3	3093.45	12.4069	0
Q00839-2	Isoform Short of Heterogeneous nuclear ribonucleoprotein U	HNRNPU	260.884	88.9242	9.20411	6.7	2	2	2	2	DNA binding; RNA binding; protein binding; nucleotide binding	nucleus; organelle lumen; cell surface; cytoplasm; spliceosomal complex	metabolic process; regulation of biological process	Pf00622	3192	[GO:0000398]; GO:0000377; GO:0006397; GO:0000375; GO:0006396; GO:0016071; GO:0008380; GO:0010467; GO:0016070; GO:0043170; GO:0044260; GO:0090304; GO:0071704; GO:0044237; GO:0006139; GO:0008152; GO:0009987; GO:0006725; GO:0034641; GO:0044238; GO:0046483; GO:1901360; GO:0008150; GO:0006807 [GO:0003676]; GO:0097159; GO:1901363; GO:0005488; GO:0003674 [GO:0003677]; GO:0003676; GO:0097159; GO:1901363;…	806	5.78271
	A2		#N/A	ΔM [ppm]	Sequence	# PSMs	# Proteins	# Protein Groups	Protein Group Accessions	Modifications	ΔCn	q-Value	PEP	XCorr	Probability	Charge	MH+ [Da]	RT [min]	# Missed Cleavages
	High		#N/A	6.88999	LQAALDDEEAGGRPAmEPGNGSLDLGGDSAGR	1	2	1	Q00839-2	M16(Oxidation)	0	0	0.0001349	5.54543	0	3	3142.46	14.5339	0
	High		#N/A	3.39199	EKPYFPIPEEYTFIQNVPLEDR	1	2	1	Q00839-2		0	0	0.0003553	3.65868	0	3	2724.36	17.6057	0
Q9ULV3-5	Isoform 5 of Cip1-interacting zinc finger protein	CIZ1	62.8458	88.4648	8.51246	6.4	5	3	3	3	protein binding; metal ion binding	nucleus; membrane	metabolic process; regulation of biological process	Pf12171	25792	[GO:0003676]; GO:0097159; GO:1901363; GO:0005488; GO:0003674 [GO:0005515]; GO:0005488; GO:0003674 [GO:0005634]; GO:0043231; GO:0043227; GO:0043229; GO:0043226; GO:0044424; GO:0005575; GO:0005622; GO:0044464; GO:0005623 [GO:0008270]; GO:0046914; GO:0046872; GO:0043169; GO:0043167; GO:0005488; GO:0003674 [GO:0016021]; GO:0031224; GO:0044425; GO:0005575; GO:0016020 [GO:0030332]; GO:0005515; GO:00054…	797	6.03662
	A2		#N/A	ΔM [ppm]	Sequence	# PSMs	# Proteins	# Protein Groups	Protein Group Accessions	Modifications	ΔCn	q-Value	PEP	XCorr	Probability	Charge	MH+ [Da]	RT [min]	# Missed Cleavages
	High		#N/A	0.790429	TPAPEPEPcEASELPAKR	1	5	1	Q9ULV3-5	C9(Carbamidomethyl)	0	0	0.03185	2.92115	0	3	1978.96	13.0638	1
	High		#N/A	0.715485	QVQPQVQPQAHSQPPR	1	5	1	Q9ULV3-5		0	0	0.067	2.85286	0	3	1824.95	11.6805	0
	High		#N/A	0.817756	SSEEPTEKEPPGQLQVK	1	5	1	Q9ULV3-5		0	0	0.02464	2.73846	0	3	1882.94	12.6033	1
Skin-related proteins
Q86YZ3	Hornerin	HRNR	0.0071	282.228	17.0213	6.42	1	5	5	5	catalytic activity; metal ion binding	cytoskeleton; extracellular	metabolic process; development; cell differentiation		388697	[GO:0001533]; GO:0005856; GO:0043232; GO:0043228; GO:0043229; GO:0043226; GO:0044424; GO:0005575; GO:0005622; GO:0044464; GO:0005623 [GO:0004640]; GO:0016861; GO:0016860; GO:0016853; GO:0003824; GO:0003674 [GO:0005509]; GO:0046872; GO:0043169; GO:0043167; GO:0005488; GO:0003674 [GO:0006568]; GO:0006586; GO:0009072; GO:1901605; GO:0006576; GO:0042430; GO:0006520; GO:0006725; GO:1901360; GO:0044106…	2850	10.0376
	A2		#N/A	ΔM [ppm]	Sequence	# PSMs	# Proteins	# Protein Groups	Protein Group Accessions	Modifications	ΔCn	q-Value	PEP	XCorr	Probability	Charge	MH+ [Da]	RT [min]	# Missed Cleavages
	High		#N/A	1.32554	HGSGSGQSSSYGPYGSGSGWSSSR	1	1	1	Q86YZ3		0	0	1.617e-05	4.97772	0	3	2318.97	13.3834	0
	High		#N/A	0.522164	GSGSGQSPSYGR	1	1	1	Q86YZ3		0	0	0.006247	3.6615	0	2	1139.51	10.6262	0
	High		#N/A	0.642415	GPYESGSGHSSGLGHQESR	1	1	1	Q86YZ3		0	0	0.0006915	2.7998	0	3	1928.85	10.8769	0
[truncated: 13 more rows]
